# Supplementary material for: An Automated Summarization Assessment Algorithm for Identifying Summarizing Strategies
Source: PLoS One. 2016 Jan 6;11(1):e0145809. doi: 10.1371/journal.pone.0145809 (PMC4904993; doi:10.1371/journal.pone.0145809)
Supplement: S1 Dataset — (XML) [file pone.0145809.s001.xml]

<?xml version="1.0" encoding="UTF-8"?><Content>
<p>Original sentence</p><p>Summary sentence</p><p>Summarizing strategy</p><p>Panic-stricken, I paddled and kicked hard, trying to remain above the surface. </p><p>After that, I paddled and kicked hard, trying to remain above the surface.</p><p>Deletion </p><p>Title word</p><p>T.S.S</p><p>I gasped for air in desperation, but only salty water filled my throat and nostrils. </p><p>I gasped for air in desperation; the salty water filled my throat and nostrils.</p><p>Title word</p><p>T.S.S</p><p>Copy-verbatim</p><p>He repeatedly dived under the water, frantically searching for my body. </p><p>He frantically is searching for my body.</p><p>Deletion </p><p>Cue</p><p>Location</p><p>T.S.S</p><p>He pulled me to shore and started mouth-to-mouth resuscitation. </p><p>He pulled me to shore and started mouth-to-mouth resuscitation.</p><p>Key word</p><p>T.S.S</p><p>Cope-verbatim</p><p>One day, he took me to the edge of the water and urged me to go in with him. </p><p>In the following weeks, my father taught me how to swim. </p><p>He took me to the edge of the water, and he taught me how to swim.</p><p>Deletion </p><p>Sentence combination</p><p>Key word</p><p>Title word</p><p>T.S.S</p><p>When I was confident enough, he took me to a jetty and challenged me to jump into the water.</p><p>He took me to a jetty and challenged me to jump into the water.</p><p>Deletion </p><p>Key word</p><p>T.S.S</p><p>Tropical Storm Gilbert formed in the eastern Caribbean and strengthened into a hurricane Saturday night.</p><p>Tropical Storm Gilbert in the eastern Caribbean strengthened into a hurricane Saturday night.  </p><p>Deletion </p><p>Key word</p><p>Title word</p><p>T.S.S</p><p>The National Hurricane Center in Miami reported its position at 2 a.m.</p><p>The National Hurricane Center in Miami reported its position at 2 a.m.</p><p>Key word</p><p>T.S.S</p><p>Cope-verbatim</p><p>Sunday at latitude 16.1 north, longitude 67.5 west, about 140 miles south of Ponce, Puerto Rico, and 200 miles southeast of Santo Domingo.</p><p>Sunday to be about 140 miles south of Puerto Rico, and 200 miles southeast of Santo Domingo</p><p>Deletion</p><p>Location</p><p>T.S.S</p><p>The National Weather Service in San Juan, Puerto Rico, said Gilbert was moving westward at 15 mph with a ``broad area of cloudiness and heavy weather'' rotating around the center of the storm.</p><p>It is moving westward at 15 mph with a ``broad area of cloudiness and heavy</p><p>Deletion </p><p>Key word</p><p>Title word</p><p>T.S.S</p><p>Generalization</p><p></p><p>Russian, and French says: ``, "You are now leaving the American sector.''." U.S.</p><p>They say: ``, "You are now leaving the U.S.</p><p>Deletion </p><p>Key word</p><p>T.S.S</p><p>Generalization</p><p></p><p>The weather service with sustained winds of 75mph gusting to 92mph. The Dominican Republic's Civil Defense alerted that country's heavily populated south coast and the National Weather Service in San Juan, Puerto Rico issued a flash flood watch for Puerto Rico and the Virgin Islands until at </p><p>least 6 p.m</p><p>The weather service issued a flash flood watch for Puerto Rico and the Virgin Islands until at least 6 p.m.</p><p>Deletion </p><p>Sentence combination</p><p>Title word</p><p>T.S.S</p><p>Hurricane Gilbert Heading for Jamaica With 100 MPH Winds.</p><p>Hurricane Gilbert swept toward Jamaica yesterday with 100-mile-an-hour winds, and officials issued warnings to residents on the southern coasts of the Dominican Republic, Haiti and Cuba.</p><p>Hurricane Gilbert swept is heading toward Jamaica with 100-mile-an-hour winds</p><p>Deletion </p><p>Key word</p><p>Title word</p><p>Location</p><p>T.S.S</p><p>Forecasters said the hurricane was gaining strength as it passed over the ocean and would dump heavy rain on the Dominican Republic and Haiti as it moved south of Hispaniola, the Caribbean island they share, and headed west. </p><p>Hurricane warnings were issued for the south coast of Haiti and Cuba by their respective governments.</p><p>A hurricane warning has been issued for the island.</p><p>Deletion </p><p>Sentence combination</p><p>Title word</p><p>Key word</p><p>Location</p><p>T.S.S</p><p>It's certainly one of the larger systems we've seen in the Caribbean for a long time," said Hal Gerrish, forecaster at the National Hurricane Center in Coral Gables, Fla. </p><p>At 3 p.m. EDT, the center of the hurricane was about 100 miles south of the Dominican Republic and 425 miles east of Kingston, Jamaica. </p><p>The hurricane was moving west at about 15 mph and was expected to continue this motion for the next 24 hours. </p><p>Forecasters said the hurricane's track would take it about 50 miles south of south western Haiti.</p><p>This exceptionally large system was about 425 miles east of Kingston.</p><p>Deletion </p><p>Sentence combination</p><p>Title word</p><p>Key word</p><p>Location</p><p>T.S.S</p><p>Three people were injured in Guayanilla, Puerto Rico, when a tree fell on their vehicle as they traveled along Route 97, police reported. </p><p>Three people were injured, when a tree fell on their vehicle.</p><p>Deletion </p><p>Location</p><p>T.S.S</p><p>During his entire campaign for the vice presidency, Quayle refused all requests from such national interview shows. He didn't appear on "Meet the Press" or "This Week With David Brinkley" or "Face the Nation."</p><p>During his entire campaign, He didn't appear on "Meet the Press".</p><p>Deletion </p><p>Sentence combination</p><p>Key word</p><p>T.S.S</p><p>As a brass band played and foreign ministers of the four World War II allies watched, a crane lifted the prefabricated hut with its American, British and French flags and placed it on a flatbed truck to be taken to a museum.</p><p>Checkpoint Charlie, the Berlin Wall border post that symbolized the Cold War, was hoisted into history today.</p><p>Attended by a brass band and the foreign ministers of the four World War II allies Checkpoint Charlie was lifted.</p><p>Deletion </p><p>Sentence combination</p><p>Title word</p><p>Key word</p><p>Location</p><p>T.S.S</p><p>Soviet Foreign Minister Eduard A. Shevardnadze attended the ceremony in a gesture of reconciliation with the Western members of the wartime alliance: Britain, France and the United States.</p><p>Checkpoint Charlie, the Berlin Wall border post that symbolized the Cold War, was hoisted into history today.</p><p>Cold War. Attendance by Soviet Foreign Minister Eduard.</p><p>Deletion </p><p>Sentence combination</p><p>Title word</p><p>Key word</p><p>T.S.S</p><p>I started towards the shore as I saw my father turned away. (S4)</p><p>I started toward the shore.</p><p>Deletion </p><p>Key word</p><p>T.S.S</p><p>But when I reached out to get my boat, a soft wind caught its tail and pushed it away from me. </p><p>I reached to get my boat; a soft wind caught its tail and pushed it away. </p><p>Deletion </p><p>Key word</p><p>T.S.S</p><p>I took a couple of steps towards it, but the currents kept pushing the boat further and further away. </p><p>The currents kept pushing the boat further and further away. </p><p>Deletion </p><p>Key word</p><p>Cue</p><p>Location</p><p>T.S.S</p><p>I was determined not to lose it. </p><p>I was determined not to lose it.</p><p>Location</p><p>T.S.S</p><p>Cope-verbatim</p><p>In one huge step, I stretched my arm as far as it could go and tried to grab the boat. </p><p>In one huge step, I stretched my arm as far as it could go and tried to grab the boat.</p><p>Key word</p><p>T.S.S</p><p>Cope-verbatim</p><p>I was enveloped in seawater.</p><p>I was enveloped in seawater.</p><p>Cope-verbatim</p><p>Panic-stricken, I paddled and kicked hard, trying to remain above the surface. </p><p>Panic-stricken, I paddled and kicked hard, trying to remain above the surface. </p><p>Key word</p><p>T.S.S</p><p>Cope-verbatim</p><p>Panic-stricken, I paddled and kicked hard, trying to remain above the surface. </p><p>However, the water was just too deep, the current was too strong and my body was too weak to fight. </p><p>However stricken I paddled and kicked hard, trying to remain above the surface.</p><p>Deletion </p><p>Sentence combination</p><p>Cue </p><p>Title word</p><p>T.S.S</p><p>However, the water was just too deep, the current was too strong and my body was too weak to fight.</p><p>The water was just too deep, and current strong my body was too weak to fight. </p><p>Deletion </p><p>Title word</p><p>Cue </p><p>T.S.S</p><p>I was looking at my father, who showed great faith and confidence in me.</p><p>I showed great faith and confidence.</p><p></p><p>Deletion </p><p>Key word</p><p>T.S.S</p><p>By JOHN HORN Associated Press Writer LOS ANGELES (AP) The Oscar statuette, one of the most recognizable images in the entertainment world industry, has no  copyright protection, a federal judge has ruled.</p><p>one of the most recognizable images in the entertainment industry has no </p><p>copy right rotection, a federal judge has ruled.</p><p>Deletion </p><p>Key word</p><p>T.S.S</p><p>I was determined not to lose it. 8</p><p>In one huge step, I stretched my arm as far as it could go and tried to grab the boat. </p><p>I was determined not to go lose it and I stretched my arm as far as it could go and tried to grab the boat. </p><p>Deletion </p><p>Sentence combination</p><p>Location </p><p>Title word</p><p>Key word</p><p>T.S.S</p><p>Copy-verbatim</p><p>Unfortunately, I missed and fell into the ocean, not realizing how deep the water was and forgetting that I could not swim.</p><p>Suddenly, I missed and fell into the ocean.</p><p></p><p>Deletion </p><p>Title word</p><p>Key word </p><p>T.S.S</p><p>Unfortunately, I missed and fell into the ocean, not realizing how deep the water was and forgetting that I could not swim. </p><p>At the time I forgetting that i could not to swim.</p><p></p><p>Deletion </p><p>Title word</p><p>Key word </p><p>T.S.S</p><p>Panic-stricken, I paddled and kicked hard, trying to remain above the surface.</p><p>I paddle and kicked hard try to remain from surface.</p><p></p><p>Deletion </p><p>Title word</p><p>T.S.S</p><p>Heavy rain increased the threat of mudslides.</p><p>Heavy rain increased the threat of mudslides.</p><p>Location </p><p>Key word</p><p>T.S.S</p><p>Copy-verbatim</p><p>However, the water was just too deep, the current was too strong and my body was too weak to fight. </p><p>The water is so deep and my body too weak to fight the water.</p><p>Deletion </p><p>Paraphrase </p><p>Title word</p><p>Cue  </p><p>T.S.S</p><p>I gasped for air in desperation, but only salty water filled my throat and nostrils.</p><p>I gasped for air but only salty filled my throat.</p><p></p><p>Deletion </p><p>Title word</p><p>T.S.S</p><p>When my father emerged from the hut, he was horrified to see me struggling in the water some distance from the shore.</p><p>My father sees me struggling in the water. </p><p></p><p>Deletion </p><p>Title word</p><p>Key word </p><p>Location </p><p>T.S.S</p><p>He grabbed it and yanked my head out of the water. </p><p>He pulled me to shore and started mouth-to-mouth resuscitation. </p><p>He grabbed mouth-to-mouth resuscitation.</p><p></p><p>Deletion</p><p>Sentence combination  </p><p>Title word</p><p>Key word </p><p>location</p><p>T.S.S</p><p>In the days that followed, I was so traumatized that I would not go near the water. </p><p>I was so traumatized. </p><p></p><p>Deletion </p><p>Title word</p><p>Key word </p><p>location</p><p>T.S.S</p><p>In the following weeks, my father taught me how to swim. </p><p>My father taught I to swim. </p><p></p><p>Deletion </p><p>Key word </p><p>T.S.S</p><p>When I was confident enough, he took me to a jetty and challenged me to jump into the water. </p><p>Now I have enough confident, he challenged me to jump into the water.</p><p>Deletion </p><p>Title word</p><p>Key word</p><p>T.S.S</p><p>I plunged into the ocean and swam back to shore. </p><p>I plunged into the ocean. </p><p>Deletion </p><p>Location </p><p>Key word </p><p>T.S.S</p><p>As my father proudly looked on, I knew I had overcome my fear. </p><p>I had overcome my fear.</p><p></p><p>Deletion </p><p>Location </p><p>Key word </p><p>T.S.S</p><p>Panic-stricken, I paddled and kicked hard, trying to remain above the surface. </p><p>I paddled and kicked hard trying to remain above the surface.</p><p>Deletion </p><p>Title word </p><p>T.S.S</p><p>However, the water was just too deep, the current was too strong and my body was too weak to fight. </p><p>However the water was just to deep.</p><p>Deletion </p><p>Title word  </p><p>Cue  </p><p>T.S.S</p><p>Terror overcame me as I felt myself sinking to the bottom. </p><p> I gasped for air in desperation, but only salty water filled my throat and nostrils.</p><p>I felt myself sinking to the bottom only salty water filled my throat and nostrils.</p><p></p><p>Deletion </p><p>Sentence combination </p><p>Title word</p><p>T.S.S</p><p>When my father emerged from the hut, he was horrified to see me struggling in the water some distance from the shore. </p><p> Me struggling in the water some distance from the shore.</p><p>Deletion </p><p>Title word</p><p>Key word</p><p>location</p><p>T.S.S</p><p>He dived in and swam as hard as he could to the spot where I had gone under. </p><p> He dived in and swam as hard as he could to the spot had gone under.</p><p>Key word</p><p>T.S.S</p><p>Copy-verbatim</p><p>When I recovered, I opened my eyes to see my father crying. </p><p>I opened my eyes to see my father crying.</p><p>Deletion </p><p>Key word</p><p>T.S.S</p><p>I had never before, and have never since, seen him cry so hard.</p><p>Have never since, seen him cry so hard. </p><p>Deletion </p><p>Key word </p><p>Location </p><p>T.S.S</p><p>In the days that followed, I was so traumatized that I would not go near the water. </p><p>I was traumatised that I would not go near the water.</p><p></p><p>Deletion </p><p>Key word </p><p>Title word</p><p>Location </p><p>T.S.S</p><p>  Rains fell across the area Sunday night, and officials warned residents in the lush, green lowlands west of the mountain to move to higher ground to escape mud flows.</p><p>Rains fell across the area Sunday night, and officials warned residents in the lush.</p><p>Deletion </p><p>Key word </p><p>T.S.S</p><p>In the following weeks, my father taught me how to swim. </p><p>My father taught me how to swim.</p><p>Deletion </p><p>Key word </p><p>T.S.S</p><p>When I was confident enough, he took me to a jetty and challenged me to jump into the water. </p><p>I was confident enough he took me to a jetty and challenged me jump into water.</p><p>Key word </p><p>T.S.S</p><p>Copy-verbatim </p><p>Marines patrolled the highways, which pass through areas where Communist guerrillas operate, and U.S. helicopters hovered overhead.    By late afternoon, U.S. officials said all the evacuees had reached Subic.</p><p>Marines patrolled the highways, and U.S. officials said all the refuges had reached Subic.</p><p>Deletion </p><p>Sentence combination </p><p>Title word</p><p>T.S.S</p><p>Paraphrase</p><p>Unfortunately, I missed and fell into the ocean, not realizing how deep the water was and forgetting that I could not swim.</p><p>Then, I fell into the ocean.</p><p></p><p>Deletion </p><p>Title  word </p><p>T.S.S</p><p>Unfortunately, I missed and fell into the ocean, not realizing how deep the water was and forgetting that I could not swim.</p><p>The water is deep and I could not swim.</p><p>Deletion </p><p>Title  word </p><p>T.S.S</p><p>Panic-stricken, I paddled and kicked hard, trying to remain above the surface.</p><p>I paddled and kick hard to remain above surface. </p><p>Deletion </p><p>Title  word </p><p>T.S.S</p><p>However, the water was just too deep, the current was too strong and my body was too weak to fight.</p><p>The current was strong and my body was weak. </p><p>Deletion </p><p>Title  word</p><p>Cue  </p><p>T.S.S</p><p>I gasped for air in desperation, but only salty water filled my throat and nostrils. </p><p>I gasped for air but only salty my throat and nostrils. </p><p>Deletion </p><p>Title  word </p><p>T.S.S</p><p>When my father emerged from the hut, he was horrified to see me struggling in the water some distance from the shore. </p><p>Father was horrified to see me struggling. </p><p>Deletion </p><p>Title  word </p><p>Location</p><p>Key word </p><p>T.S.S</p><p>He repeatedly dived under the water, frantically searching for my body. </p><p>He repeatedly dived under the water searching me.</p><p>Deletion </p><p>Title  word </p><p>Location</p><p>Key word </p><p>T.S.S</p><p>He pulled me to shore and started mouth-to-mouth resuscitation. </p><p>He pulled me and started mouth-to-mouth resuscitation.</p><p>Deletion </p><p>Key word </p><p>T.S.S</p><p>When I recovered, I opened my eyes to see my father crying.</p><p>I opened my eyes to see my father crying. </p><p>Deletion </p><p>Key word </p><p>T.S.S</p><p>Philippine civil defense officials said that they had evacuated 19,369 people from villages within a 12-mile radius of the volcano by late Wednesday.</p><p>Philippine civil defense officials told that they had evacuated people from villages.</p><p>Deletion </p><p>Location</p><p>Key word </p><p>T.S.S</p><p>Paraphrase</p><p>I had never before, and have never since, seen him cry so hard. </p><p>I had never before see him cry.</p><p>Deletion </p><p>Location</p><p>T.S.S</p><p>In the days that followed, I was so traumatized that I would not go near the water.</p><p>One day I would not go near water.</p><p>Deletion </p><p>Title  word </p><p>Location</p><p>Key word </p><p>T.S.S</p><p>In the following weeks, my father taught me how to swim. </p><p>My father taught me how to swim.</p><p>Deletion </p><p>Key word </p><p>T.S.S</p><p>When I was confident enough, he took me to a jetty and challenged me to jump into the water. </p><p>He challenged me to jump into the water.</p><p></p><p>Deletion </p><p>Title  word </p><p>Key word </p><p>T.S.S</p><p>I plunged into the ocean and swam back to shore. </p><p>As my father proudly looked on, I knew I had overcome my fear.</p><p>I plunged into the ocean and swam back looked and overcome fear.</p><p>Deletion </p><p>Sentence combination </p><p>Location</p><p>Key word </p><p>T.S.S</p><p>However, the water was just too deep, the current was too strong and my body was too weak to fight.</p><p>My body was too weak to fight the current.</p><p></p><p>Deletion </p><p>Title  word </p><p>Cue </p><p>T.S.S</p><p>Terror overcame me as I felt myself sinking to the bottom. </p><p>And then I felt myself at the bottom.</p><p>Deletion</p><p>When my father emerged from the hut, he was horrified to see me struggling in the water some distance from the shore. </p><p>When I was confident enough, he took me to a jetty and challenged me to jump into the water. </p><p>After that, my father emerged jump into the water when he see me struggling in the water. </p><p></p><p>Deletion </p><p>Sentence combination</p><p>Title  word </p><p>Location</p><p>Key word </p><p>T.S.S</p><p>He repeatedly dived under the water, frantically searching for my body. </p><p>He is searching me.</p><p></p><p>Deletion </p><p>Title  word </p><p>Location</p><p>T.S.S</p><p>He pulled me to shore and started mouth-to-mouth resuscitation.</p><p>He pulled me to shore and started mouth-to-mouth resuscitation.</p><p>Key word </p><p>T.S.S</p><p>Copy-verbatim</p><p>When I recovered, I opened my eyes to see my father crying. </p><p>When I rescued, I saw my father cry. </p><p>Deletion </p><p>Paraphrase </p><p>Key word </p><p>T.S.S</p><p>My father was worried that the incident would scare me for life. </p><p>My father was so worried. </p><p>Deletion </p><p>Key word </p><p>T.S.S</p><p>One day, he took me to the edge of the water and urged me to go in with him. </p><p>When I was confident enough, he took me to a jetty and challenged me to jump into the water. </p><p>I plunged into the ocean and swam back to shore. </p><p>As my father proudly looked on, I knew I had overcome my fear. </p><p>And took me to the edge of water, my father challenged me to jump into the water and I jumped and my overcome my fear.</p><p></p><p>Deletion </p><p>Sentence combination</p><p>Paraphrase </p><p>Title  word </p><p>Location</p><p>Key word </p><p>T.S.S</p><p>Panic-stricken, I paddled and kicked hard, trying to remain above the surface.</p><p>I paddled and kicked hard, trying to remain above the surface. </p><p>Deletion </p><p>Title  word </p><p>T.S.S</p><p>Terror overcame me as I felt myself sinking to the bottom. </p><p>I felt myself sinking to the bottom.</p><p>Deletion</p><p>Then I passed out. </p><p>Then I passed out. </p><p>Location</p><p>T.S.S</p><p>Cope-verbatim</p><p>When my father emerged from the hut, he was horrified to see me struggling in the water some distance from the shore. </p><p>I struggling in the water some distance from the shore and my father was horrified to see me.</p><p></p><p>Deletion </p><p>Title  word </p><p>Location</p><p>Key word </p><p>T.S.S</p><p>He dived in and swam as hard as he could to the spot where I had gone under. </p><p>He dived in and swam. </p><p></p><p>Deletion </p><p>Key word </p><p>T.S.S</p><p>He repeatedly dived under the water, frantically searching for my body. </p><p>He repeatedly dived under the water frantically searching for my body. </p><p>Title  word </p><p>Cue  </p><p>T.S.S</p><p>Cope-verbatim </p><p>He pulled me to shore and started mouth-to-mouth resuscitation.</p><p>Then my father pulled me to shore and started mouth-to-mouth resuscitation.</p><p>Key word</p><p>T.S.S</p><p>Cope-verbatim</p><p>When I recovered, I opened my eyes to see my father crying. </p><p>When I opened my eyes, I see my father crying. </p><p>Deletion </p><p>Key word </p><p>T.S.S</p><p>In the days that followed, I was so traumatized that I would not go near the water.</p><p>In the days that followed, I was so traumatized that I would not go near the water.</p><p>Title  word </p><p>Location</p><p>Key word </p><p>T.S.S</p><p>Cope-verbatim</p><p>When I was confident enough, he took me to a jetty and challenged me to jump into the water. </p><p>I was overjoyed.</p><p>When I was confident enough, I was overjoyed.</p><p></p><p>Deletion </p><p>Sentence combination</p><p>Title  word </p><p>Key word </p><p>T.S.S</p><p>Copy-verbatim</p><p>In one huge step, I stretched my arm as far as it could go and tried to grab the boat.</p><p>I stretched my arm as far as I could go to grab the boat.</p><p>Deletion </p><p>Title  word </p><p>Key word </p><p>T.S.S</p><p>Panic-stricken, I paddled and kicked hard, trying to remain above the surface. </p><p>I paddled and kicked, trying to remain above the surface.</p><p>Deletion </p><p>Title  word </p><p>T.S.S</p><p>Terror overcame me as I felt myself sinking to the bottom. </p><p>Terror overcome me I felt myself sinking to the bottom.</p><p>Cope-verbatim</p><p>When my father emerged from the hut, he was horrified to see me struggling in the water some distance from the shore. </p><p>My father horrified to see me struggling in the water from the shore.</p><p>Deletion </p><p>Title  word </p><p>Location</p><p>Key word </p><p>T.S.S</p><p>He grabbed it and yanked my head out of the water. </p><p>He grabbed it and yanked my head out of the water. </p><p>Title  word </p><p>T.S.S</p><p>Copy-verbatim</p><p>When I recovered, I opened my eyes to see my father crying. </p><p>I opened my eyes to see my father crying.</p><p>Deletion </p><p>Key word </p><p>T.S.S</p><p>One day, he took me to the edge of the water and urged me to go in with him. </p><p>He took me to the edge of water and urged me to go in with him.</p><p>Deletion </p><p>Title  word </p><p>Key word </p><p>T.S.S</p><p>In the following weeks, my father taught me how to swim. </p><p>My father taught me how to swim. </p><p>Deletion </p><p>Key word </p><p>T.S.S</p><p>When I was confident enough, he took me to a jetty and challenged me to jump into the water. </p><p>He challenged me to jump into the water.</p><p>Deletion </p><p>Title  word </p><p>Key word </p><p>T.S.S</p><p></p><p>I was enveloped in seawater. </p><p>Panic-stricken, I paddled and kicked hard, trying to remain above the surface. </p><p>However, the water was just too deep, the current was too strong and my body was too weak to fight. </p><p>I was enveloped in seawater and I panic-stricken the water is so deep.</p><p></p><p>Deletion </p><p>Sentence combination</p><p>Paraphrase </p><p>Title  word </p><p>T.S.S</p><p>Copy-verbatim</p><p>Panic-stricken, I paddled and kicked hard, trying to remain above the surface. </p><p>I paddled and kicked hard, trying to remain above the surface. </p><p></p><p>Deletion </p><p>Title  word </p><p>T.S.S</p><p>However, the water was just too deep, the current was too strong and my body was too weak to fight.</p><p>But the water too deep and the current too strong, my body so weak.</p><p></p><p>Deletion </p><p>Paraphrase </p><p>Title  word </p><p>Cue </p><p>T.S.S</p><p>Then I passed out. </p><p>Then I passed out. </p><p>Location</p><p>T.S.S</p><p>Copy-verbatim</p><p>In the days that followed, I was so traumatized that I would not go near the water. </p><p>In the following weeks, my father taught me how to swim. </p><p>I was so traumatized and would not go near the water, but my father taught me swim.</p><p></p><p>Deletion </p><p>Sentence combination</p><p>Title  word </p><p>Location</p><p>Key word </p><p>T.S.S</p><p>When I was confident enough, he took me to a jetty and challenged me to jump into the water.</p><p>I was confident enough and he took me at jetty. </p><p></p><p>Deletion </p><p>Location</p><p>Key word </p><p>T.S.S</p><p>However, the water was just too deep, the current was too strong and my body was too weak to fight. </p><p>When I was confident enough, he took me to a jetty and challenged me to jump into the water. </p><p>I knew that the water was deep, but I was not looking at it. </p><p>I plunged into the ocean and swam back to shore. </p><p>The water so deep but I jump into the water although I knew the water is deep but I plunged into the ocean and swam back to shore.</p><p></p><p>Deletion </p><p>Sentence combination</p><p>Title  word </p><p>Cue</p><p>Key word </p><p>T.S.S</p><p>As my father proudly looked on, I knew I had overcome my fear. </p><p>I had overcome my fear.</p><p>Deletion </p><p>Location</p><p>Key word </p><p>T.S.S</p><p></p><p>Panic-stricken, I paddled and kicked hard, trying to remain above the surface. </p><p>I panic and fear.</p><p></p><p>Deletion </p><p>Paraphrase </p><p>Title  word </p><p>T.S.S</p><p>Panic-stricken, I paddled and kicked hard, trying to remain above the surface. </p><p>I paddled and kicked hard, trying to remain above the surface. </p><p>Deletion </p><p>Title  word </p><p>T.S.S</p><p>However, the water was just too deep, the current was too strong and my body was too weak to fight. </p><p>The water was just too deep and my body was weak to fight. </p><p>Deletion </p><p>Title  word </p><p>Cue </p><p>T.S.S</p><p>Terror overcame me as I felt myself sinking to the bottom.14</p><p>Then his hand brushed against my hair. </p><p>He grabbed it and yanked my head out of the water.</p><p>He pulled me to shore and started mouth-to-mouth resuscitation. </p><p>I felt myself sinking to the bottom and my father save me. </p><p></p><p>Deletion </p><p>Sentence combination</p><p>Key word </p><p>T.S.S</p><p>In the days that followed, I was so traumatized that I would not go near the water. </p><p>After that, I was so traumatized and not go near the water.</p><p></p><p>Deletion </p><p>Title  word </p><p>Location</p><p>Key word </p><p>T.S.S</p><p>My father was worried that the incident would scare me for life. </p><p>In the following weeks, my father taught me how to swim. </p><p>My father worried that the incident wound scar me for life and he taught me how to swim.</p><p></p><p>Deletion </p><p>Sentence combination</p><p>Key word </p><p>T.S.S</p><p>When I was confident enough, he took me to a jetty and challenged me to jump into the water.</p><p>I was looking at my father, who showed great faith and confidence in me.</p><p>I plunged into the ocean and swam back to shore.</p><p>I looking at my father and plunged into the water.</p><p>Deletion </p><p>Sentence combination</p><p>Key word </p><p>T.S.S</p><p>I was overjoyed.</p><p>I was overjoyed. </p><p>Deletion </p><p>Location</p><p>Key word </p><p>T.S.S</p><p>As my father proudly looked on, I knew I had overcome my fear.</p><p>My father proudly knew I overcame my fear.</p><p>Deletion </p><p>Location</p><p>Key word </p><p>T.S.S</p><p></p><p>I was determined not to lose it. </p><p>I was determined not to lose it.</p><p>Location</p><p>T.S.S</p><p>Copy-verbatim</p><p>Panic-stricken, I paddled and kicked hard, trying to remain above the surface. </p><p>Panic-stricken, I paddled and kicked hard,trying to remain above the surface.</p><p>Title  word </p><p>Key word </p><p>T.S.S</p><p>Copy-verbatim</p><p>He dived in and swam as hard as he could to the spot where I had gone under. </p><p>He dived in and swam as hard as he could to the spot where I had gone under.</p><p>Title  word </p><p>T.S.S</p><p>Copy-verbatim</p><p>He grabbed it and yanked my head out of the water. </p><p>He pulled me to shore and started mouth-to-mouth resuscitation. </p><p> He grabbed it and yanked my head out of the water, and pulled me to shore and started mouth-to-mouth resuscitation.</p><p>Sentence combination</p><p>Title  word </p><p>Location</p><p>Key word </p><p>T.S.S</p><p>Copy-verbatim</p><p>My father was worried that the incident would scare me for life. </p><p>My father was worried that the incident.</p><p>Deletion </p><p>Key word </p><p>T.S.S</p><p>In the following weeks, my father taught me how to swim.</p><p>He taught me how to swim.</p><p></p><p>Deletion </p><p>Key word </p><p>T.S.S</p><p>When I was confident enough, he took me to a jetty and challenged me to jump into the water. </p><p>He took me to a jetty and challenged me to jump into the water. </p><p></p><p>Deletion </p><p>Title  word </p><p>Key word </p><p>T.S.S</p><p>I plunged into the ocean and swam back to shore.</p><p>I plunged into the ocean and swam back to shore. </p><p>Key word </p><p>T.S.S</p><p>Copy-verbatim</p><p>As my father proudly looked on, I knew I had overcome my fear. </p><p>As my father proudly looked on I knew I had overcome my fear.</p><p></p><p>Location</p><p>Key word </p><p>T.S.S</p><p>Copy-verbatim</p><p></p><p>One day, I was floating my boat on the water, carefully staying near the shore.</p><p>One day, I was floating my boat.</p><p>Deletion </p><p>Title  word </p><p>Location</p><p>Key word </p><p>T.S.S</p><p>I started towards the shore as I saw my father turned away.</p><p>Unfortunately, I missed and fell into the ocean, not realizing how deep the water was and forgetting that I could not swim. </p><p>When my father turns away, I fell into the ocean and forgetting I could not swim. </p><p>Deletion </p><p>Sentence combination</p><p>Title  word </p><p>Key word </p><p>T.S.S</p><p>Then I passed out. </p><p>Then I passed out.</p><p></p><p>Location</p><p>T.S.S</p><p>Copy-verbatim</p><p>When my father emerged from the hut, he was horrified to see me struggling in the water some distance from the shore. </p><p>He dived in and swam as hard as he could to the spot where I had gone under. </p><p>He repeatedly dived under the water, frantically searching for my body. </p><p>When my father emerged, he dived in and swam as hard to searching my body. </p><p></p><p>Deletion </p><p>Sentence combination</p><p>Title  word </p><p>Location</p><p>Key word </p><p>Cue </p><p>T.S.S</p><p>Then his hand brushed against my hair.</p><p>Then his hand brushed against my hair. </p><p>Location</p><p>T.S.S</p><p>Copy-verbatim</p><p>He pulled me to shore and started mouth-to-mouth resuscitation. </p><p>He pulled and pulled me to shore and started mouth-to-mouth resuscitation.</p><p>Key word </p><p>T.S.S</p><p>Copy-verbatim</p><p>When I recovered, I opened my eyes to see my father crying. </p><p>I opened my eyes to see my father crying. </p><p>Deletion </p><p>Key word </p><p>T.S.S</p><p>My father was worried that the incident would scare me for life. </p><p>In the following weeks, my father taught me how to swim. </p><p>My father worried the incident would scare me for life and taught me how to swim.</p><p>Deletion </p><p>Sentence combination</p><p>Key word </p><p>T.S.S</p><p>However, the water was just too deep, the current was too strong and my body was too weak to fight. </p><p>However the water was just to deep.</p><p>Deletion </p><p>Title word  </p><p>Cue  </p><p>T.S.S</p><p>Terror overcame me as I felt myself sinking to the bottom. </p><p> I gasped for air in desperation, but only salty water filled my throat and nostrils.</p><p>I felt myself sinking to the bottom only salty water filled my throat and nostrils.</p><p></p><p>Deletion </p><p>Sentence combination </p><p>Title word</p><p>T.S.S</p><p>When my father emerged from the hut, he was horrified to see me struggling in the water some distance from the shore. </p><p> Me struggling in the water some distance from the shore.</p><p>Deletion </p><p>Title word</p><p>Key word</p><p>location</p><p>T.S.S</p><p>He dived in and swam as hard as he could to the spot where I had gone under. </p><p> He dived in and swam as hard as he could to the spot had gone under.</p><p>Key word</p><p>T.S.S</p><p>Copy-verbatim</p><p>When I recovered, I opened my eyes to see my father crying. </p><p>I opened my eyes to see my father crying.</p><p>Deletion </p><p>Key word</p><p>T.S.S</p><p>I had never before, and have never since, seen him cry so hard.</p><p>Have never since, seen him cry so hard. </p><p>Deletion </p><p>Key word </p><p>Location </p><p>T.S.S</p><p>In the days that followed, I was so traumatized that I would not go near the water. </p><p>I was traumatised that I would not go near the water.</p><p></p><p>Deletion </p><p>Key word </p><p>Title word</p><p>Location </p><p>T.S.S</p><p>  Rains fell across the area Sunday night, and officials warned residents in the lush, green lowlands west of the mountain to move to higher ground to escape mud flows.</p><p>Rains fell across the area Sunday night, and officials warned residents in the lush.</p><p>Deletion </p><p>Key word </p><p>T.S.S</p><p>In the following weeks, my father taught me how to swim. </p><p>My father taught me how to swim.</p><p>Deletion </p><p>Key word </p><p>T.S.S</p><p></p><p>In one huge step, I stretched my arm as far as it could go and tried to grab the boat.</p><p> Unfortunately, I missed and fell into the ocean, not realizing how deep the water was and forgetting that I could not swim.</p><p>As I tried to grab the boat, I fall from the shore into the ocean. </p><p></p><p></p><p></p><p>Deletion </p><p>Sentence combination</p><p>Title  word </p><p>Key word </p><p>T.S.S</p><p>Unfortunately, I missed and fell into the ocean, not realizing how deep the water was and forgetting that I could not swim. </p><p>However, the water was just too deep, the current was too strong and my body was too weak to fight. </p><p>The water was too deep and I could not swim.</p><p>Deletion </p><p>Sentence combination</p><p>Title  word </p><p>Key word </p><p>T.S.S</p><p>Panic-stricken, I paddled and kicked hard, trying to remain above the surface.</p><p>However, the water was just too deep, the current was too strong and my body was too weak to fight. </p><p>I try to save myself by trying to remain above the surface but it was too deep and the wave was too strong. </p><p></p><p>Deletion </p><p>Sentence combination</p><p>Paraphrase </p><p>Title  word </p><p>Cue </p><p>T.S.S</p><p>Then I passed out. </p><p>Then I passed out. </p><p>Location</p><p>T.S.S</p><p>Copy-verbatim </p><p>I was looking at my father, who showed great faith and confidence in me. </p><p>As my father proudly looked on, I knew I had overcome my fear. </p><p>I've overcome my fear by help from my father.</p><p></p><p>Deletion </p><p>Sentence combination</p><p>Key word </p><p>Location</p><p>T.S.S</p><p>In the following weeks, my father taught me how to swim. </p><p>When I was confident enough, he took me to a jetty and challenged me to jump into the water. </p><p>I learned to swim by him and accept his challenged with confident to jump into the water.</p><p></p><p>Deletion </p><p>Sentence combination</p><p>Paraphrase </p><p>Key word </p><p>T.S.S</p><p>As my father proudly looked on, I knew I had overcome my fear.</p><p>With that, I had overcome my fear.</p><p>Deletion </p><p>Location</p><p>Key word </p><p>T.S.S</p><p></p><p>But when I reached out to get my boat, a soft wind caught its tail and pushed it away from me.</p><p>The wind pushed it away from me.</p><p></p><p>Deletion </p><p>Title  word </p><p>Key word </p><p>T.S.S</p><p>I took a couple of steps towards it, but the currents kept pushing the boat further and further away. </p><p>In one huge step, I stretched my arm as far as it could go and tried to grab the boat. </p><p>I took a huge step to grab it / stretched out my hand.</p><p></p><p>Deletion </p><p>Sentence combination</p><p>Paraphrase </p><p>Cue  </p><p>Location</p><p>Key word </p><p>T.S.S</p><p>The radio announcement came three days after Iraq invaded Kuwait and one day after Baghdad said it had replaced the oil-rich kingdom's ousted monarchy with a new government made up of nine Kuwaiti army offices</p><p>The radio announcement came three days after Iraq invaded Kuwait.</p><p>Deletion </p><p>Location</p><p>Key word </p><p>T.S.S</p><p>Unfortunately, I missed and fell into the ocean, not realizing how deep the water was and forgetting that I could not swim. </p><p>I missed and fell into the ocean. </p><p></p><p>Deletion </p><p>Title  word </p><p>T.S.S</p><p>Unfortunately, I missed and fell into the ocean, not realizing how deep the water was and forgetting that I could not swim. </p><p>The water was deep and I could not swim.</p><p>Deletion </p><p>Title  word </p><p>T.S.S</p><p>Panic-stricken, I paddled and kicked hard, trying to remain above the surface. </p><p>I paddled hard, I kicked hard.</p><p>Deletion </p><p>Title  word </p><p>T.S.S</p><p>I gasped for air in desperation, but only salty water filled my throat and nostrils. </p><p>I gasped for air but filed them salty water.</p><p>Deletion </p><p>Generalization</p><p>Title word </p><p>T.S.S</p><p>Then I passed out.</p><p>I passed out.</p><p>Location</p><p>T.S.S</p><p>Copy-verbatim</p><p>He dived in and swam as hard as he could to the spot where I had gone under. </p><p>Then his hand brushed against my hair. </p><p> He grabbed it and yanked my head out of the water. </p><p>He pulled me to shore and started mouth-to-mouth resuscitation. </p><p>My father dived in end save me. </p><p>Deletion </p><p>Sentence combination</p><p>Invention </p><p>Key word </p><p>T.S.S</p><p>In the days that followed, I was so traumatized that I would not go near the water. </p><p>I was traumatized and did not go near the water.</p><p>Deletion </p><p>Location</p><p>Key word </p><p>Title word T.S.S</p><p>In the following weeks, my father taught me how to swim. </p><p>My father taught me how to swim. </p><p>Deletion </p><p>Key word </p><p>T.S.S</p><p>When I was confident enough, he took me to a jetty and challenged me to jump into the water. </p><p>My father challenges me to jump into the water from a jetty.</p><p>Deletion </p><p>Key word </p><p>Title word</p><p>T.S.S</p><p>I plunged into the ocean and swam back to shore.</p><p>I jumped in and swam back to the shore. </p><p>Deletion </p><p>Paraphrase </p><p>Key word </p><p>T.S.S</p><p>As my father proudly looked on, I knew I had overcome my fear.</p><p>I had overcome my fear.</p><p>Deletion </p><p>Location</p><p>Key word </p><p>T.S.S</p><p></p><p></p><p></p><p>Unfortunately, I missed and fell into the ocean, not realizing how deep the water was and forgetting that I could not swim. </p><p>I was enveloped in seawater.</p><p>I could not swim, I was enveloped in seawater.</p><p>Deletion </p><p>Sentence combination</p><p>Title word</p><p>Key word </p><p>T.S.S</p><p>Copy-verbatim</p><p>Panic-stricken, I paddled and kicked hard, trying to remain above the surface. </p><p>Panic-stricken, I paddled and kicked hard, trying to remain above the surface. </p><p>Title word </p><p>T.S.S</p><p>Copy-verbatim</p><p>However, the water was just too deep, the current was too strong and my body was too weak to fight.</p><p>The current was to strong and my body was too weak to fight. </p><p>Deletion </p><p>Cue  </p><p>Title word </p><p>T.S.S</p><p>Terror overcame me as I felt myself sinking to the bottom. </p><p>I felt myself sinking to the bottom.</p><p>Deletion </p><p>I gasped for air in desperation, but only salty water filled my throat and nostrils. </p><p>I gasped for air in desperation but only salty water filled my throat and nostrils. </p><p>Title word </p><p>T.S.S</p><p>Copy-verbatim</p><p>He dived in and swam as hard as he could to the spot where I had gone under. </p><p>He repeatedly dived under the water, frantically searching for my body. </p><p>My father dived in and swam as hard as he could to the spot where I had gone under and frantically searching for my body. </p><p>Deletion </p><p>Sentence combination</p><p>Cue  </p><p>Location</p><p>Key word </p><p>Title word</p><p>T.S.S</p><p>Copy-verbatim</p><p>He grabbed it and yanked my head out of the water.</p><p>He pulled me to shore and started mouth-to-mouth resuscitation. </p><p>He grabbed it and yanked my head out of water and started mouth-to-mouth resuscitation.</p><p></p><p>Deletion </p><p>Sentence combination</p><p>Location</p><p>Key word </p><p>Title word</p><p>T.S.S</p><p>Copy-verbatim</p><p>When I recovered, I opened my eyes to see my father crying. </p><p>He is crying.</p><p>Deletion </p><p>Key word </p><p>T.S.S</p><p></p><p></p><p>Unfortunately, I missed and fell into the ocean, not realizing how deep the water was and forgetting that I could not swim.</p><p> I was enveloped in seawater. </p><p>I could not swim then I was enveloped in seawater.</p><p>Deletion </p><p>Sentence combination</p><p>Key word </p><p>Title word</p><p>T.S.S</p><p>Copy-verbatim</p><p>Panic-stricken, I paddled and kicked hard, trying to remain above the surface. </p><p>However, the water was just too deep, the current was too strong and my body was too weak to fight. </p><p>I trying to remain above the surface with the current was to strong and my body was too weak to fight.</p><p></p><p>Deletion </p><p>Sentence combination</p><p>Title word</p><p>Cue </p><p>T.S.S</p><p>Terror overcame me as I felt myself sinking to the bottom. </p><p>I gasped for air in desperation, but only salty water filled my throat and nostrils. </p><p>  Then I felt myself sinking to the bottom and I passed out. </p><p>Deletion </p><p>Sentence combination</p><p>Location </p><p>T.S.S</p><p>He grabbed it and yanked my head out of the water.</p><p>He grabbed my hair and yanked my head out of the water. </p><p>Title word</p><p>Location </p><p>T.S.S</p><p>Copy-verbatim</p><p>He pulled me to shore and started mouth-to-mouth resuscitation. </p><p>Then my father pulled me to shore resuscitation.</p><p>Deletion </p><p>Key word </p><p>T.S.S</p><p>In the days that followed, I was so traumatized that I would not go near the water. </p><p>After that, I was traumatized.</p><p>Deletion </p><p>Key word </p><p>Title word</p><p>Location </p><p>T.S.S</p><p>In the following weeks, my father taught me how to swim. </p><p>But my father taught me how to swim. </p><p>Deletion </p><p>Key word </p><p>T.S.S</p><p>One day, he took me to the edge of the water and urged me to go in with him. </p><p></p><p>He took me to the edge of the water. </p><p></p><p>Deletion </p><p>Key word </p><p>Title word</p><p>T.S.S</p><p>When I was confident enough, he took me to a jetty and challenged me to jump into the water. </p><p>Then,he challenged me to jump into water.</p><p>Deletion </p><p>Key word </p><p>Title word</p><p>T.S.S</p><p> I plunged into the ocean and swam back to shore. </p><p>I was overjoyed. </p><p>I plunged into the ocean and swam back to shore.</p><p>I was overjoyed.</p><p>Deletion </p><p>Sentence combination</p><p>Key word </p><p>T.S.S</p><p>Copy-verbatim</p><p></p><p>In one huge step, I stretched my arm as far as it could go and tried to grab the boat. </p><p>I stretched my arm as far as it could go and tried to grab the boat. </p><p>Deletion </p><p>Key word </p><p>Title word</p><p>T.S.S</p><p>Unfortunately, I missed and fell into the ocean, not realizing how deep the water was and forgetting that I could not swim. </p><p>Unfortunately, I missed and fell into the ocean and forgetting that i could not swim. </p><p></p><p>Deletion </p><p>Title word </p><p>T.S.S</p><p>However, the water was just too deep, the current was too strong and my body was too weak to fight. </p><p>The water was just too deep, the current was too strong and my body was too weak too fight. </p><p>Deletion </p><p>Title word</p><p>Cue  </p><p>T.S.S</p><p>Then his hand brushed against my hair. </p><p> He grabbed it and yanked my head out of the water.</p><p>He pulled me to shore and started mouth-to-mouth resuscitation.</p><p>He tried to save me.</p><p>Sentence combination</p><p>Invention </p><p>Location </p><p>Key word</p><p>T.S.S</p><p>When I recovered, I opened my eyes to see my father crying. </p><p>I opened my eyes to see my father crying.</p><p>Deletion </p><p>Key word </p><p>T.S.S</p><p>In the days that followed, I was so traumatized that I would not go near the water. </p><p>I was so traumatized. </p><p></p><p>Deletion </p><p>Location</p><p>Key word</p><p>Title word </p><p>T.S.S</p><p>When I was confident enough, he took me to a jetty and challenged me to jump into the water. </p><p>Then my father challenged me to jumped into the water when my confident enough.</p><p>Deletion </p><p>Key word</p><p>Title word </p><p>T.S.S</p><p>I plunged into the ocean and swam back to shore.</p><p></p><p>I plunged into the ocean and swam back to shore.</p><p></p><p>Key word</p><p>T.S.S</p><p>Copy-verbatim</p><p>I was overjoyed.</p><p>Lastly, I was overjoyed.</p><p>Copy-verbatim</p><p></p><p>In one huge step, I stretched my arm as far as it could go and tried to grab the boat. (S9)</p><p>Unfortunately, I missed and fell into the ocean, not realizing how deep the water was and forgetting that I could not swim. </p><p>In one huge step, I stretched my arm as far as it could go and tried to grab the boat but I missed and fell into the ocean and forgetting that I could not swim.</p><p>Deletion </p><p>Sentence combination</p><p>Title word</p><p>Key word </p><p>T.S.S</p><p>Copy-verbatim</p><p>When my father emerged from the hut, he was horrified to see me struggling in the water some distance from the shore.</p><p>Then my father emerged from the hut, see me strugling in the water. </p><p>Deletion </p><p>Key word</p><p>Title word</p><p>Location </p><p>T.S.S</p><p>He dived in and swam as hard as he could to the spot where I had gone under. </p><p>He dived in and swam as hard as he could.</p><p>Deletion </p><p>Key word </p><p>T.S.S</p><p>He repeatedly dived under the water, frantically searching for my body. </p><p>He frantically searching my body.</p><p>Deletion </p><p>Cue </p><p>Location </p><p>Title word</p><p>T.S.S</p><p>Then his hand brushed against my hair.</p><p>He grabbed it and yanked my head out of the water. </p><p>His hand brushed against my hair, grabbed it and yanked my head out of the water. </p><p>Deletion </p><p>Sentence combination</p><p>Location </p><p>Title word</p><p>T.S.S</p><p>He pulled me to shore and started mouth-to-mouth resuscitation. </p><p>He pull me to shore and started mouth-to-mouth resuscitation.</p><p>Key word</p><p>T.S.S</p><p>Copy-verbatim</p><p>When I recovered, I opened my eyes to see my father crying. </p><p>Then I recovered. </p><p>Deletion </p><p>Key word </p><p>T.S.S</p><p>One day, he took me to the edge of the water and urged me to go in with him. </p><p>In the following weeks, my father taught me how to swim. </p><p>He took me to the edge of the water and urged me to go in with him and taught me how to swim.</p><p>Deletion </p><p>Sentence combination</p><p>Title word</p><p>Key word </p><p>T.S.S</p><p>When I was confident enough, he took me to a jetty and challenged me to jump into the water.</p><p>When I was confident enough, he challenged me to jump into the water.</p><p>Deletion </p><p>Key word</p><p>Title word </p><p>T.S.S</p><p>I plunged into the ocean and swam back to shore.</p><p>I plunged into the ocean and swam back to shore.</p><p>Key word</p><p>T.S.S</p><p>Copy-verbatim</p><p>I was overjoyed.</p><p>  I was overjoyed.</p><p>Cope-verbatim</p><p>As my father proudly looked on, I knew I had overcome my fear. </p><p>As my father proudly looked on. </p><p>Deletion </p><p>Key word</p><p>Location </p><p>T.S.S</p><p>As my father proudly looked on, I knew I had overcome my fear. </p><p>I knew I had overcome my fear.</p><p>Deletion </p><p>Key word</p><p>Location </p><p>T.S.S</p><p></p><p>I was enveloped in seawater. </p><p>Panic-stricken, I paddled and kicked hard, trying to remain above the surface.</p><p>I was enveloped in seawater and panic-stricken, I trying to remain above the surface.</p><p></p><p>Deletion </p><p>Sentence combination</p><p>Title word</p><p>T.S.S</p><p>Copy-verbatim</p><p>However, the water was just too deep, the current was too strong and my body was too weak to fight. </p><p>The water was just too deep. </p><p></p><p>Deletion </p><p>Title word</p><p>Cue </p><p>T.S.S</p><p>However, the water was just too deep, the current was too strong and my body was too weak to fight.</p><p>The current was too strong and my body. </p><p></p><p>Deletion </p><p>Cue </p><p>Title word </p><p>T.S.S</p><p>When my father emerged from the hut, he was horrified to see me struggling in the water some distance from the shore.</p><p> He repeatedly dived under the water, frantically searching for my body. </p><p>My father emerged from the hut, and repeatedly dived under the water frantically searching for my body.</p><p>Deletion </p><p>Sentence combination</p><p>Location </p><p>Cue </p><p>Key word</p><p>Title word</p><p>T.S.S</p><p>He pulled me to shore and started mouth-to-mouth resuscitation. </p><p>He pulled me to shore and started mouth-to-mouth resuscitation.</p><p>Key word </p><p>T.S.S</p><p>Copy-verbatim</p><p>When I recovered, I opened my eyes to see my father crying.</p><p>When I opened my eyes to see my father crying.</p><p>Deletion </p><p>Key word </p><p>T.S.S</p><p>In the days that followed, I was so traumatized that I would not go near the water.</p><p>In the days, I so traumatized that I would not go near the water.</p><p>Deletion </p><p>Title word</p><p>Key word</p><p>Location </p><p>T.S.S</p><p>As my father proudly looked on, I knew I had overcome my fear. </p><p>My father proudly looked on.</p><p></p><p>Deletion </p><p>Key word</p><p>Location </p><p>T.S.S</p><p></p><p>In one huge step, I stretched my arm as far as it could go and tried to grab the boat. </p><p>Unfortunately, I missed and fell into the ocean, not realizing how deep the water was and forgetting that I could not swim.</p><p>Then I tried to fetch and I fell into the ocean.</p><p></p><p>Deletion </p><p>Sentence combination</p><p>Paraphrase </p><p>Title word </p><p>T.S.S</p><p>Unfortunately, I missed and fell into the ocean, not realizing how deep the water was and forgetting that I could not swim.</p><p>I was forgetting that I could not swim. </p><p></p><p>Deletion </p><p>Title word </p><p>T.S.S</p><p>However, the water was just too deep, the current was too strong and my body was too weak to fight. </p><p>However, the water was deep and my body was very weak.</p><p></p><p>Deletion </p><p>Paraphrase </p><p>Cue </p><p>Title word </p><p>T.S.S</p><p>I gasped for air in desperation, but only salty water filled my throat and nostrils. </p><p>I tried to gasp the air but salty water filled my throat. </p><p></p><p>Deletion </p><p>Title word</p><p>T.S.S</p><p>He grabbed it and yanked my head out of the water.</p><p>Then, he yanked my head out the water.</p><p>Deletion </p><p>Title word</p><p>Location </p><p>T.S.S</p><p>When I recovered, I opened my eyes to see my father crying. </p><p>When I recovered, I saw my father was cry. </p><p>Deletion </p><p>Key word </p><p>T.S.S</p><p>In the following weeks, my father taught me how to swim. </p><p>My father taught me how to swim.</p><p>Deletion </p><p>Key word </p><p>T.S.S</p><p>When I was confident enough, he took me to a jetty and challenged me to jump into the water. </p><p>I plunged into the ocean and swam back to shore.</p><p>Then he took me to jetty and I jumped into ocean and swam back to shore.</p><p>Deletion </p><p>Sentence combination</p><p>Title word</p><p>Key word</p><p>T.S.S</p><p></p><p>Unfortunately, I missed and fell into the ocean, not realizing how deep the water was and forgetting that I could not swim. </p><p>I forgetting that I couldn't swim.</p><p>Deletion </p><p>Title word</p><p>Key word</p><p>T.S.S</p><p>Panic-stricken, I paddled and kicked hard, trying to remain above the surface. </p><p>I kicked hard, trying to remain above the surface.</p><p>Deletion </p><p>Title word</p><p>Key word </p><p>T.S.S</p><p>However, the water was just too deep, the current was too strong and my body was too weak to fight. </p><p>My body was too weak to fight. </p><p>Deletion </p><p>Title word </p><p>T.S.S</p><p>He dived in and swam as hard as he could to the spot where I had gone under. </p><p>He repeatedly dived under the water, frantically searching for my body.</p><p>My father dived in and swam as hard under the water frantically searching for my body.</p><p>Deletion </p><p>Sentence combination</p><p>Location</p><p>Title word</p><p>Key word</p><p>Cue  </p><p>T.S.S</p><p>When I recovered, I opened my eyes to see my father crying. </p><p>I opened my eyes, I see my father crying.</p><p>Deletion </p><p>Key word </p><p>T.S.S</p><p>Though scared, I went in because I trusted him. </p><p>When I was confident enough, he took me to a jetty and challenged me to jump into the water. </p><p>I scared to jump into the water but I trusted him.</p><p>Deletion </p><p>Sentence combination</p><p>Paraphrase </p><p>Title word</p><p>Key word </p><p>T.S.S</p><p>I was looking at my father, who showed great faith and confidence in me. </p><p>I was looking at my father, who showed confidence in me.</p><p></p><p>Deletion </p><p>Key word </p><p>T.S.S</p><p>I plunged into the ocean and swam back to shore. </p><p>I plunged into the ocean.</p><p></p><p>Deletion </p><p>Key word </p><p>T.S.S</p><p>As my father proudly looked on, I knew I had overcome my fear. </p><p>My father proudly looked on; I knew I had overcome my fear.</p><p>Deletion </p><p>Key word</p><p>Location </p><p>T.S.S</p><p></p><p>I watched in horror as my boat floated out of reach.</p><p>I watch in horror as my boat floated out of reach. </p><p>Key word</p><p>Location </p><p>T.S.S</p><p>Copy- verbatim</p><p>Unfortunately, I missed and fell into the ocean, not realizing how deep the water was and forgetting that I could not swim. </p><p>I missed and fell into the ocean, not realising how deep the water was and forgetting that I could not swim. </p><p>Deletion </p><p>Title word</p><p>Key word </p><p>T.S.S</p><p>I gasped for air in desperation, but only salty water filled my throat and nostrils. </p><p>i gasped for air in desperation, but only salty water filled my throat and nostrils. </p><p>Title word</p><p>T.S.S</p><p>Copy-verbatim</p><p>He repeatedly dived under the water, frantically searching for my body.</p><p>He repeatedly dived under the water, frantically searching for my body. </p><p>Title word</p><p>Cue </p><p>Location </p><p>T.S.S</p><p>Copy-verbatim</p><p>He grabbed it and yanked my head out of the water.</p><p>He grabbed it and yanked my head out of the water.</p><p>Title word</p><p>Location </p><p>T.S.S</p><p>Copy-verbatim</p><p>I had never before, and have never since, seen him cry so hard.</p><p>I had never before and have never since, seen him cry so hard.</p><p>Key word</p><p>Location </p><p>T.S.S</p><p>Copy-verbatim</p><p>In the days that followed, I was so traumatized that I would not go near the water.</p><p>I was so traumatized that I would not go near the water.</p><p>Deletion </p><p>Title word</p><p>Key word</p><p>Location </p><p>T.S.S</p><p>I was looking at my father, who showed great faith and confidence in me.</p><p>I was looking at my father, who showed great faith and confidence in me.</p><p>Key word</p><p>T.S.S</p><p>Copy-verbatim</p><p></p><p>I was determined not to lose it. </p><p>I was determining. </p><p>Deletion </p><p>Location </p><p>T.S.S</p><p>In one huge step, I stretched my arm as far as it could go and tried to grab the boat.</p><p>Then I stretch could go and tried to grab the boat.</p><p></p><p>Deletion </p><p>Title word</p><p>Key word</p><p>T.S.S</p><p>Unfortunately, I missed and fell into the ocean, not realizing how deep the water was and forgetting that I could not swim.</p><p>I missed the ocean.</p><p></p><p>Deletion </p><p>Title word </p><p>T.S.S</p><p>I was enveloped in seawater.</p><p>I was envelope in seawater.</p><p>Copy-verbatim</p><p>Panic-stricken, I paddled and kicked hard, trying to remain above the surface. </p><p>Terror overcame me as I felt myself sinking to the bottom.</p><p>I gasped for air in desperation, but only salty water filled my throat and nostrils.</p><p>Panic-stricken, i overcome felt myself sinking and I gasped for air desperation.</p><p></p><p>Deletion </p><p>Sentence combination</p><p>Title word </p><p>T.S.S</p><p>When I recovered, I opened my eyes to see my father crying. </p><p>And then, I see my father crying.</p><p>Deletion </p><p>Key word </p><p>T.S.S</p><p>I had never before, and have never since, seen him cry so hard.</p><p>I never have since.</p><p></p><p>Deletion </p><p>Location </p><p>Key word </p><p>T.S.S</p><p>In the days that followed, I was so traumatized that I would not go near the water.</p><p>I was so traumatized would go near a water. </p><p>Deletion </p><p>Title word</p><p>Key word</p><p>Location </p><p>T.S.S</p><p>When I was confident enough, he took me to a jetty and challenged me to jump into the water.</p><p>I was confident enough to jump into the water. </p><p></p><p>Deletion </p><p>Title word</p><p>Key word </p><p>T.S.S</p><p>I knew that the water was deep, but I was not looking at it.</p><p>The water was deep, I not looking at it.</p><p>Deletion </p><p>Title word</p><p>T.S.S</p><p>I plunged into the ocean and swam back to shore.</p><p>I plunged into the ocean and swam back to shore.</p><p>Key word </p><p>T.S.S</p><p>Copy-verbatim</p><p>I was overjoyed</p><p>I was overjoyed.</p><p>Copy-verbatim</p><p></p><p>As my father proudly looked on, I knew I had overcome my fear.</p><p>As my father proudly looked on, I knew I had overcome my fear.</p><p>Key word</p><p>Location </p><p>T.S.S</p><p>Copy-verbatim</p><p></p><p>One day, I was floating my boat on the water, carefully staying near the shore.</p><p>I was floating my boat on the water carefully staying near the shore.</p><p>Deletion </p><p>Title word</p><p>Key word</p><p>Location </p><p>T.S.S</p><p>He repeatedly dived under the water, frantically searching for my body. </p><p>He repeatedly dived under the water frantically searching for my body.</p><p>Title word</p><p>Cue </p><p>Location </p><p>T.S.S</p><p>Copy-verbatim</p><p>I had never before, and have never since, seen him cry so hard.</p><p>I had never before and have never since, seen him cry so hard.</p><p>Key word</p><p>Location </p><p>T.S.S</p><p>Copy-verbatim</p><p>I knew that the water was deep, but I was not looking at it.</p><p>I knew that the water was deep but I was not looking at it.</p><p>Title word</p><p>T.S.S</p><p>Copy-verbatim</p><p>I plunged into the ocean and swam back to shore. </p><p>I plunged into the ocean and swam back to shore. </p><p>Key word</p><p>T.S.S</p><p>Copy-verbatim</p><p>As my father proudly looked on, I knew I had overcome my fear.</p><p>I and had overcome my fear.</p><p></p><p>Deletion </p><p>Key word</p><p>Location </p><p>T.S.S</p><p></p><p>I took a couple of steps towards it, but the currents kept pushing the boat further and further away.</p><p>The currents kept pushing the boat further and further away.</p><p></p><p>Deletion </p><p>Cue</p><p>Key word</p><p>Location </p><p>T.S.S</p><p>In one huge step, I stretched my arm as far as it could go and tried to grab the boat.</p><p>I stretched my arm as far as it could go and tried to grab the boat. </p><p>Deletion </p><p>Title word</p><p>Key word</p><p>T.S.S</p><p>Unfortunately, I missed and fell into the ocean, not realizing how deep the water was and forgetting that I could not swim.</p><p>I missed and fell into the ocean, not realising how deep the water was and forgetting that I could not swim.</p><p>Deletion </p><p>Title word</p><p>T.S.S</p><p>However, the water was just too deep, the current was too strong and my body was too weak to fight.</p><p>The current was too strong and my body was too weak to fight.</p><p></p><p>Deletion </p><p>Title word</p><p>Cue  </p><p>T.S.S</p><p>I gasped for air in desperation, but only salty water filled my throat and nostrils. </p><p>I gasped for air but only salty water fillef my throat and nostrils.</p><p>Deletion </p><p>Title word</p><p>T.S.S</p><p>In the days that followed, I was so traumatized that I would not go near the water. </p><p>I was traumastised that I would not go near the water.</p><p>Deletion </p><p>Title word</p><p>Key word</p><p>Location </p><p>T.S.S</p><p>One day, he took me to the edge of the water and urged me to go in with him.</p><p>My father took me to the water with him. </p><p>Deletion </p><p>Title word</p><p>Key word</p><p>T.S.S</p><p>In the following weeks, my father taught me how to swim. </p><p>My father taught me how to swim.</p><p>Deletion </p><p>Key word</p><p>T.S.S</p><p>I plunged into the ocean and swam back to shore. </p><p>I plunged into the ocean and swam back to shore.</p><p>Key word</p><p>T.S.S</p><p>Copy-verbatim</p><p></p><p>I watched in horror as my boat floated out of reach.</p><p>I watched as my boat floated of reach. </p><p>Deletion </p><p>Key word</p><p>Location </p><p>T.S.S</p><p>In one huge step, I stretched my arm as far as it could go and tried to grab the boat.</p><p>In one huge step, my arm as for as and tried to grab boat. </p><p></p><p>Deletion </p><p>Title word</p><p>Key word</p><p>T.S.S</p><p>Unfortunately, I missed and fell into the ocean, not realizing how deep the water was and forgetting that I could not swim. was enveloped in seawater. </p><p>I fell into ocean; I could not swim, enveloped in seawater. </p><p></p><p>Deletion </p><p>Sentence combination</p><p>Title word </p><p>T.S.S</p><p>Panic-stricken, I paddled and kicked hard, trying to remain above the surface. </p><p>Panic-stricken. </p><p></p><p>Deletion </p><p>Title word</p><p>T.S.S</p><p>However, the water was just too deep, the current was too strong and my body was too weak to fight. </p><p>My body was to weak to fight. </p><p></p><p>Deletion </p><p>Title word</p><p>Cue  </p><p>T.S.S</p><p>When my father emerged from the hut, he was horrified to see me struggling in the water some distance from the shore. </p><p>He dived in and swam as hard as he could to the spot where I had gone under. </p><p>My father emerged, he dived in and swam hard to the spot where I had gone under. </p><p></p><p>Deletion </p><p>Sentence combination</p><p>Title word</p><p>Key word</p><p>Location </p><p>T.S.S</p><p>Then his hand brushed against my hair. </p><p></p><p>He pulled me to shore and started mouth-to-mouth resuscitation.</p><p>Then his hand brushed my hair and pulled me to shore and started mouth-to-mouth resuscitation.</p><p>Deletion </p><p>Sentence combination</p><p>Key word</p><p>Location </p><p>T.S.S</p><p>When I recovered, I opened my eyes to see my father crying.</p><p>When, I opened my eyes my father crying.</p><p>Deletion </p><p>Key word</p><p>T.S.S</p><p>In the days that followed, I was so traumatized that I would not go near the water. </p><p>I was traumatized.</p><p>Deletion </p><p>Title word</p><p>Key word</p><p>Location </p><p>T.S.S</p><p>My father was worried that the incident would scare me for life. </p><p>My father worried the incident scar my life.</p><p>Deletion </p><p>Key word </p><p>T.S.S</p><p>In the following weeks, my father taught me how to swim. </p><p>When I was confident enough, he took me to a jetty and challenged me to jump into the water.</p><p></p><p>My father taught me swim I was confident. </p><p></p><p>Deletion </p><p>Sentence combination</p><p>Title word</p><p>Key word</p><p>T.S.S</p><p>I was looking at my father, who showed great faith and confidence in me.</p><p>My father showed great faith and confidence in me. </p><p></p><p>Deletion </p><p>Key word</p><p>T.S.S</p><p>I was overjoyed.</p><p>As my father proudly looked on, I knew I had overcome my fear.</p><p>I was overjoyed and had overcome my fear.</p><p>Deletion </p><p>Sentence combination</p><p>Key word</p><p>Location </p><p>T.S.S</p><p></p><p>But when I reached out to get my boat, a soft wind caught its tail and pushed it away from me.</p><p>I reached out to get my boat, a soft wind caught its tail and pushed it away from me. </p><p>Deletion </p><p>Title word</p><p>Key word</p><p>T.S.S</p><p>Unfortunately, I missed and fell into the ocean, not realizing how deep the water was and forgetting that I could not swim. </p><p>I missed and fell into the ocean, not realising how deep the water was and forgetting that I could not swim. </p><p>Deletion </p><p>Title word</p><p>T.S.S</p><p>However, the water was just too deep, the current was too strong and my body was too weak to fight. </p><p>However the water was just too deep, the current was too strong and my body was too weak to fight.</p><p>Title word</p><p>Cue </p><p>T.S.S</p><p>Copy-verbatim</p><p>He dived in and swam as hard as he could to the spot where I had gone under. </p><p>He dived in and swam as hard as he could to the spot where I had gone under.</p><p>Key word</p><p>T.S.S</p><p>Copy-verbatim</p><p>He grabbed it and yanked my head out of the water. </p><p>He grabbed it and yanked my head out of the water. </p><p>Title word</p><p>Location </p><p>T.S.S</p><p>Copy-verbatim</p><p>My father was worried that the incident would scare me for life. </p><p>My father was worried that the incident would scare me for life.</p><p>Key word</p><p>T.S.S</p><p>Copy-verbatim</p><p>In the following weeks, my father taught me how to swim.</p><p>In the following weeks, my father taught me how to swim.</p><p>Key word</p><p>T.S.S</p><p>Copy-verbatim</p><p>When I was confident enough, he took me to a jetty and challenged me to jump into the water.</p><p>I was confident enough; he took me to jetty and challenged me to jump into the water.</p><p>Deletion </p><p>Title word</p><p>Key word</p><p>T.S.S</p><p>I plunged into the ocean and swam back to shore. </p><p>I plunged into the ocean and swam back to shore.</p><p>Key word</p><p>T.S.S</p><p>Copy-verbatim</p><p>As my father proudly looked on, I knew I had overcome my fear. </p><p>As my father proudly looked on, I knew I had overcome my fear.</p><p>Key word</p><p>Location </p><p>T.S.S</p><p>Copy-verbatim</p><p></p><p>He instructed me to come back to the shore for a moment before he rushed into the staff kitchen to take his pill.3</p><p>But when I reached out to get my boat, a soft wind caught its tail and pushed it away from me. </p><p>I watched in horror as my boat floated out of reach.</p><p>And then, before he rushed into the staff kitchen to take it away from me, I watched in horror as my boat floated out of reach.</p><p></p><p>Deletion </p><p>Sentence combination</p><p>Title word</p><p>Key word</p><p>Location </p><p>T.S.S</p><p>Copy-verbatim</p><p>I gasped for air in desperation, but only salty water filled my throat and nostrils. </p><p>I gasped for air in desperation. </p><p></p><p>Deletion </p><p>He repeatedly dived under the water, frantically searching for my body.</p><p>He repeatedly dived under the water, frantically searching for my body.</p><p>Title word</p><p>Cue </p><p>Location </p><p>T.S.S</p><p>Copy-verbatim</p><p>I had never before, and have never since, seen him cry so hard.</p><p>I had never before, and have since, seen him cry so hard.</p><p>Key word</p><p>T.S.S</p><p>Copy-verbatim</p><p>My father was worried that the incident would scare me for life. </p><p>My father was worried that the incident would scare me for life.</p><p>Key word</p><p>T.S.S</p><p>Copy-verbatim</p><p>I was enjoyed. </p><p>I was enjoyed.</p><p>Copy-verbatim</p><p></p><p>Panic-stricken, I paddled and kicked hard, trying to remain above the surface. </p><p>Then I panic, I paddled and kicked hard, trying to remain above the surface. </p><p>Deletion </p><p>Title word</p><p>T.S.S</p><p>However, the water was just too deep, the current was too strong and my body was too weak to fight. </p><p>However the water just too deep and my body was too weak to fight. </p><p>Deletion </p><p>Title word</p><p>Cue  </p><p>T.S.S</p><p>Terror overcame me as I felt myself sinking to the bottom. </p><p>I gasped for air in desperation, but only salty water filled my throat and nostrils. </p><p>Terror overcame me and try to gasped for air in desperation but only salt water filled.</p><p></p><p>Deletion </p><p>Sentence combination</p><p>Title word</p><p>T.S.S</p><p>Then I passed out. </p><p>Then I passed out. </p><p>Location </p><p>T.S.S</p><p>Copy-verbatim</p><p>When my father emerged from the hut, he was horrified to see me struggling in the water some distance from the shore. </p><p>He repeatedly dived under the water, frantically searching for my body.</p><p>My father horrified to see me strugling in the water and he repeatedly dived under the water,</p><p> Frantically searching for my body.</p><p>Deletion </p><p>Sentence combination</p><p>Title word</p><p>Key word</p><p>Location </p><p>Cue </p><p>T.S.S</p><p>When I recovered, I opened my eyes to see my father crying.</p><p>When I recovered, I opened my eyes to see my father crying. </p><p>Key word</p><p>T.S.S</p><p>Copy-verbatim</p><p>One day, he took me to the edge of the water and urged me to go in with him. </p><p>In the following weeks, my father taught me how to swim.</p><p>One day my father taught me how to swim. </p><p></p><p>Deletion </p><p>Sentence combination</p><p>Title word</p><p>Key word</p><p>T.S.S</p><p>I plunged into the ocean and swam back to shore.</p><p>As my father proudly looked on, I knew I had overcome my fear. </p><p>I plunged into the ocean and I knew I had overcome my fear.</p><p></p><p>Deletion </p><p>Sentence combination</p><p>Key word</p><p>Location </p><p>T.S.S</p><p></p><p>However, the water was just too deep, the current was too strong and my body was too weak to fight.</p><p>The current was too strong and I am too weak to fight.</p><p></p><p>Deletion </p><p>Title word</p><p>Cue  </p><p>T.S.S</p><p>My father was worried that the incident would scare me for life. </p><p>In the following weeks, my father taught me how to swim. </p><p>My father worried he taught me how to swim for a week. </p><p>Deletion </p><p>Sentence combination</p><p>Paraphrase </p><p>Title word</p><p>Key word</p><p>T.S.S</p><p>When I was confident enough, he took me to a jetty and challenged me to jump into the water. </p><p>After that he took me to a jetty and challenged me to jump into the water.</p><p>Deletion </p><p>Title word</p><p>Key word</p><p>T.S.S</p><p>I was looking at my father, who showed great faith and confidence in me. </p><p>My father showed his faith and confidence in me.</p><p></p><p>Deletion </p><p>Key word</p><p>T.S.S</p><p>As my father proudly looked on, I knew I had overcome my fear.</p><p></p><p>My father proud with me because I had overcome my fear.</p><p>Deletion </p><p>Paraphrase </p><p>Key word</p><p>Location </p><p>T.S.S</p><p></p><p>But when I reached out to get my boat, a soft wind caught its tail and pushed it away from me. </p><p>I took a huge step to grab it.</p><p></p><p>Deletion </p><p>Sentence combination</p><p>Title word</p><p>Key word</p><p>Location </p><p>T.S.S</p><p>I took a couple of steps towards it, but the currents kept pushing the boat further and further away. </p><p>In one huge step, I stretched my arm as far as it could go and tried to grab the boat. </p><p>I missed and fell into the ocean. </p><p></p><p>Deletion </p><p>Title word</p><p>T.S.S</p><p>Unfortunately, I missed and fell into the ocean, not realizing how deep the water was and forgetting that I could not swim. </p><p>The water was deep and I could not swim.</p><p></p><p>Deletion </p><p>Title word</p><p>T.S.S</p><p>Panic-stricken, I paddled and kicked hard, trying to remain above the surface. </p><p>I paddled hard / kicked hard. </p><p></p><p>Deletion </p><p>Title word</p><p>T.S.S</p><p>Terror overcame me as I felt myself sinking to the bottom.</p><p>I was terrified as I felt myself sinking.</p><p>Deletion </p><p>Paraphrase</p><p>Then I passed out. </p><p>I passed out.</p><p>Location </p><p>T.S.S</p><p>Copy-verbatim</p><p>He dived in and swam as hard as he could to the spot where I had gone under. </p><p>Then his hand brushed against my hair. He grabbed it and yanked my head out of the water.</p><p>He pulled me to shore and started mouth-to-mouth resuscitation. </p><p>My father dived in and saved me.</p><p></p><p>Deletion </p><p>Sentence combination</p><p>Title word</p><p>Key word</p><p>Location </p><p>T.S.S</p><p>invention</p><p>In the days that followed, I was so traumatized that I would not go near the water.</p><p>I was traumatized and did not go near the water.</p><p>Deletion </p><p>Title word</p><p>Key word</p><p>Location </p><p>T.S.S</p><p>One day, he took me to the edge of the water and urged me to go in with him.</p><p>My father urged me to go into the water with him. </p><p>Deletion </p><p>Title word</p><p>Key word</p><p>T.S.S</p><p>In the following weeks, my father taught me how to swim. </p><p>My father taught me how to swim.</p><p>Deletion </p><p>Key word</p><p>T.S.S</p><p>When I was confident enough, he took me to a jetty and challenged me to jump into the water.</p><p>My father challenged me to jump into the water.</p><p></p><p>Deletion </p><p>Title word</p><p>Key word</p><p>T.S.S</p><p>I plunged into the ocean and swam back to shore. </p><p>I jumped in and swam back to the shore. </p><p>Deletion </p><p>Paraphrase </p><p>Key word</p><p>T.S.S</p><p>I was overjoyed.</p><p>As my father proudly looked on, I knew I had overcome my fear. </p><p>I was overjoyed that I had overcome my fear.</p><p></p><p>Deletion </p><p>Sentence combination</p><p>Key word</p><p>T.S.S</p><p>But when I reached out to get my boat, a soft wind caught its tail and pushed it away from me. </p><p>A soft wind caught its tail and pushed it away from me. </p><p></p><p>Deletion </p><p>Key word</p><p>Title word </p><p>T.S.S</p><p>I took a couple of steps towards it, but the currents kept pushing the boat further and further away. </p><p>I took a couple of steps towards it,but the currents kept pushing the boat further and further away.</p><p>Key word</p><p>Location </p><p>T.S.S</p><p>Copy-verbatim</p><p>I watched in horror as my boat floated out of reach. </p><p>I watched in horror as my boat floated out of reach.</p><p>Key word</p><p>T.S.S</p><p>Copy-verbatim</p><p>I was enveloped in seawater. </p><p>I was determined not to lose it. </p><p>Copy-verbatim</p><p>In one huge step, I stretched my arm as far as it could go and tried to grab the boat. </p><p>In one huge step, I stretched my arm as far as it could go and tried to grab the boat. </p><p>Title word</p><p>Key word</p><p>T.S.S</p><p>Copy-verbatim</p><p>Panic-stricken, I paddled and kicked hard, trying to remain above the surface. </p><p>However, the water was just too deep, the current was too strong and my body was too weak to fight. </p><p>However stricken, I paddled and kicked hard, trying to remain above the surface. </p><p>Deletion </p><p>Sentence combination</p><p>Key word</p><p>Cue </p><p>T.S.S</p><p>He dived in and swam as hard as he could to the spot where I had gone under. </p><p>He dived in and swam as hard as he could to the spot where I had gone under.</p><p>Key word</p><p>T.S.S</p><p>Copy-verbatim</p><p>Then his hand brushed against my hair. </p><p>Then his hand brushed against my hair.</p><p>Location </p><p>T.S.S</p><p>Copy-verbatim</p><p>He grabbed it and yanked my head out of the water. </p><p>He grabbed it and yanked my head out of the water.</p><p>Title word </p><p>T.S.S</p><p>Copy-verbatim</p><p>When I recovered, I opened my eyes to see my father crying. </p><p>When I recovered, I opened my eye to see my father crying.</p><p>Key word</p><p>T.S.S</p><p>Copy-verbatim</p><p>I had never before, and have never since, seen him cry so hard</p><p>I had never before, and have never since, seen him cry so hard. </p><p>Key word</p><p>Location  </p><p>T.S.S</p><p>Copy-verbatim</p><p>My father was worried that the incident would scare me for life.</p><p>My father was worried that the incident would scare me for life.</p><p>Key word</p><p>T.S.S</p><p>Copy-verbatim</p><p>In the following weeks, my father taught me how to swim. </p><p>My father taught me how to swim.</p><p>Key word</p><p>T.S.S</p><p>Copy-verbatim</p><p>When I was confident enough, he took me to a jetty and challenged me to jump into the water. </p><p>When I was confident enough, he took me to a jetty and challenged me to jump into the water. </p><p>Key word</p><p>Title word </p><p>T.S.S</p><p>Copy-verbatim</p><p>I was overjoyed. </p><p>I was overjoyed.</p><p>Copy-verbatim</p><p>As my father proudly looked on, I knew I had overcome my fear.</p><p>As my father proudly looked on I knew I had overcome my fear.</p><p>Key word</p><p>Location  </p><p>T.S.S</p><p>Copy-verbatim</p><p>He instructed me to come back to the shore for a moment before he rushed into the staff kitchen to take his pill.</p><p></p><p>He instructed me to come back to the shore for a moment before he rushed into the staff kitchen to take his pill.</p><p>Key word</p><p>T.S.S</p><p>Copy-verbatim</p><p>I started towards the shore as I saw my father turned away.</p><p>I started towards the shore as I saw my father turn away.</p><p>Deletion </p><p>Key word</p><p>T.S.S</p><p>I watched in horror as my boat floated out of reach. </p><p>I watched in horror as my boat floated out of reach.</p><p>Key word</p><p>Location </p><p>T.S.S</p><p>Copy-verbatim</p><p>I was determined not to lose it. </p><p>I was determined not to lose it.</p><p>Copy-verbatim</p><p>In one huge step, I stretched my arm as far as it could go and tried to grab the boat. </p><p>In one huge step, I stretched my arm as far as it could go and tried to grab the boat.</p><p>Key word</p><p>Title word </p><p>T.S.S</p><p>Copy-verbatim</p><p>Terror overcame me as I felt myself sinking to the bottom. </p><p>Terror overcame me as I felt myself sinking to the bottom.</p><p>Copy-verbatim</p><p>I gasped for air in desperation, but only salty water filled my throat and nostrils. </p><p>I gasped for air in desperation, but only salty water filled my throat and nostrils. </p><p>Title word </p><p>T.S.S</p><p>Copy-verbatim</p><p>Then I passed out. </p><p>Then I passed out.</p><p>Location  </p><p>T.S.S</p><p>Copy-verbatim</p><p> When my father emerged from the hut, he was horrified to see me struggling in the water some distance from the shore.</p><p>When my father emerged from the hut, he was horrified to see me struggling in the water some distance from the shore.</p><p>Key word</p><p>Title word </p><p>Location T.S.S</p><p>Copy-verbatim</p><p>He repeatedly dived under the water, frantically searching for my body. </p><p>He repeatedly dived under the water, frantically searching for my body. </p><p>Title word </p><p>Cue  </p><p>T.S.S</p><p>Copy-verbatim</p><p>Then his hand brushed against my hair. </p><p>Then his hand brushed against my hair. </p><p>Copy-verbatim</p><p>He grabbed it and yanked my head out of the water.</p><p>He grabbed it and yanked my head out of the water.</p><p>Title word </p><p>Location </p><p>T.S.S</p><p>Copy-verbatim</p><p>He pulled me to shore and started mouth-to-mouth resuscitation. </p><p>He pulled me to shore and started mouth-to-mouth resuscitation.</p><p>Key word </p><p>T.S.S</p><p>Copy-verbatim</p><p>In the days that followed, I was so traumatized that I would not go near the water.</p><p>In the days that followed, I was so traumatized that I would not go near the water.</p><p>Key word</p><p>Location </p><p>T.S.S</p><p>Copy-verbatim</p><p>My father was worried that the incident would scare me for life. </p><p>My father was worried that the incident would scare me for life.</p><p>Key word</p><p>T.S.S</p><p>Copy-verbatim</p><p>I plunged into the ocean and swam back to shore. </p><p>I plunged into the ocean and swam back to shore.</p><p>Key word</p><p>T.S.S</p><p>Copy-verbatim</p><p>I was overjoyed. </p><p>I was overjoyed. </p><p>Copy-verbatim</p><p>As my father proudly looked on, I knew I had overcome my fear.</p><p>As my father proudly looked on, I knew I had overcome my fear.</p><p>Key word</p><p>Location</p><p>T.S.S</p><p>Copy-verbatim</p><p>He dived in and swam as hard as he could to the spot where I had gone under.</p><p>He dived in and swam as hard as he could to the spot where I had gone under.</p><p>Title  word </p><p>T.S.S</p><p>Copy-verbatim</p><p>He grabbed it and yanked my head out of the water.</p><p>He pulled me to shore and started mouth-to-mouth resuscitation.</p><p> He grabbed it and yanked my head out of the water, and pulled me to shore and started mouth-to-mouth resuscitation.</p><p>Sentence combination</p><p>Title  word </p><p>Location</p><p>Key word </p><p>T.S.S</p><p>Copy-verbatim</p><p>My father was worried that the incident would scare me for life.</p><p>My father was worried that the incident.</p><p>Deletion </p><p>Key word </p><p>T.S.S</p><p>In the following weeks, my father taught me how to swim. </p><p>He taught me how to swim.</p><p></p><p>Deletion </p><p>Key word </p><p>T.S.S</p><p>When I was confident enough, he took me to a jetty and challenged me to jump into the water. </p><p>He took me to a jetty and challenged me to jump into the water. </p><p></p><p>Deletion </p><p>Title  word </p><p>Key word </p><p>T.S.S</p><p>I plunged into the ocean and swam back to shore.</p><p>I plunged into the ocean and swam back to shore. </p><p>Key word </p><p>T.S.S</p><p>Copy-verbatim</p><p>In one huge step, I stretched my arm as far as it could go and tried to grab the boat. </p><p>Unfortunately, I missed and fell into the ocean, not realizing how deep the water was and forgetting that I could not swim. </p><p> I tried to grab the boat then fell into the ocean.</p><p></p><p>Deletion</p><p>Sentence combination</p><p>Title  word </p><p>Key word </p><p>T.S.S</p><p>Panic-stricken, I paddled and kicked hard, trying to remain above the surface. </p><p>I paddled and kicked hard trying to surface.</p><p></p><p>Deletion</p><p>Title  word </p><p>T.S.S</p><p>However, the water was just too deep, the current was too strong and my body was too weak to fight.</p><p>It was to strong and my body weak to fight.</p><p></p><p>Deletion</p><p>Cue </p><p>Title  word</p><p>T.S.S</p><p>Terror overcame me as I felt myself sinking to the bottom. </p><p>I felt my sinking to the bottom.</p><p></p><p>Deletion</p><p>I gasped for air in desperation, but only salty water filled my throat and nostrils. </p><p>Then I gasped for air.</p><p></p><p>Deletion</p><p>Title  word </p><p>T.S.S</p><p>When my father emerged from the hut, he was horrified to see me struggling in the water some distance from the shore. </p><p>He dived in and swam as hard as he could to the spot where I had gone under. </p><p>After that, my father emerged from the hut he was horrified to see me struggling could to the spot. </p><p></p><p>Deletion</p><p>Sentence combination</p><p>Title  word </p><p>Key word </p><p>Location </p><p>T.S.S</p><p>He repeatedly dived under the water, frantically searching for my body. </p><p>Then my father searching for my body. </p><p>Deletion</p><p>Title  word </p><p>Cue </p><p>Location  </p><p>T.S.S</p><p>He pulled me to shore and started mouth-to-mouth resuscitation. </p><p>My father pulled me to shore and started mouth-to-mouth resuscitation. </p><p>Deletion</p><p>Key word </p><p>T.S.S</p><p>In the days that followed, I was so traumatized that I would not go near the water.</p><p>I'm so traumatized that I would not go near at the water.</p><p>Deletion</p><p>Title  word </p><p>Key word </p><p>Location </p><p>T.S.S</p><p>In the following weeks, my father taught me how to swim.</p><p>My father taught me how to swim.</p><p>Deletion</p><p>Key word </p><p>T.S.S</p><p>As my father proudly looked on, I knew I had overcome my fear. </p><p>I hope my father proudly looked on.</p><p>Deletion</p><p>Location </p><p>Key word </p><p>T.S.S</p><p>I watched in horror as my boat floated out of reach. </p><p>In one huge step, I stretched my arm as far as it could go and tried to grab the boat. </p><p>I watched in horror as my boat floated out of reach and tried to grab the boat.</p><p></p><p>Deletion</p><p>Sentence combination</p><p>Title  word </p><p>Key word </p><p>Location </p><p>T.S.S</p><p>Copy-verbatim</p><p>Unfortunately, I missed and fell into the ocean, not realizing how deep the water was and forgetting that I could not swim. </p><p>Unfortunately, I missed and fell into the ocean, not realising how deep the water was and forgetting that I could not swim.</p><p>Deletion</p><p>Title  word </p><p>Key word </p><p>T.S.S</p><p>Copy-verbatim</p><p>However, the water was just too deep, the current was too strong and my body was too weak to fight.</p><p>However, the current was too strong and my body was to weak to fight.</p><p>Deletion</p><p>Title  word </p><p>Cue  </p><p>T.S.S</p><p>Then I passed out. </p><p>Then I passed out.</p><p>Copy-verbatim</p><p>When my father emerged from the hut, he was horrified to see me struggling in the water some distance from the shore.</p><p>He repeatedly dived under the water, frantically searching for my body.</p><p>When my father emerged from the hut, he repeatedly dived under the water frantically searching for my body. </p><p></p><p>Deletion</p><p>Sentence combination</p><p>Title  word </p><p>Key word </p><p>Location </p><p>T.S.S</p><p>Copy-verbatim</p><p>He pulled me to shore and started mouth-to-mouth resuscitation. </p><p>He pulled me to shore and started mouth-to-mouth resuscitation. </p><p>Key word </p><p>T.S.S</p><p>Copy-verbatim</p><p>When I recovered, I opened my eyes to see my father crying.</p><p>When I recovered, I opened my eyes to see my father crying.</p><p>Key word </p><p>T.S.S</p><p>Copy-verbatim</p><p>In the days that followed, I was so traumatized that I would not go near the water. </p><p>I was traumatized.</p><p></p><p>Deletion</p><p>Title  word </p><p>Key word </p><p>Location </p><p>T.S.S</p><p>One day, he took me to the edge of the water and urged me to go in with him. </p><p>He took me to edge of the water with him.</p><p>Deletion</p><p>Title  word </p><p>Key word </p><p>T.S.S</p><p>In the following weeks, my father taught me how to swim.</p><p>He taught me how to swim. </p><p></p><p>Deletion</p><p>Title  word </p><p>Key word </p><p>T.S.S</p><p>When I was confident enough, he took me to a jetty and challenged me to jump into the water.</p><p>When I was confident enough, I jumped into the water.</p><p>Deletion</p><p>Title  word </p><p>Key word </p><p>T.S.S</p><p>I was overjoyed. </p><p>I was overjoyed. </p><p>Copy-verbatim</p><p>As my father proudly looked on, I knew I had overcome my fear. </p><p>As my father proudly looked on, I knew I had overcome my fear.</p><p>Key word </p><p>Location </p><p>T.S.S</p><p>Copy-verbatim</p><p>I was determined not to lose it. </p><p>In one huge step, I stretched my arm as far as it could go and tried to grab the boat. </p><p>I try to grab the boat but I lose it.</p><p></p><p>Deletion</p><p>Sentence combination</p><p>Title  word </p><p>Key word </p><p>Location </p><p>T.S.S</p><p>Unfortunately, I missed and fell into the ocean, not realizing how deep the water was and forgetting that I could not swim. </p><p>I plunged into the ocean and swam back to shore.</p><p>Unfortunately, I jump into the ocean, and I forget that I cannot swim and the ocean is very deep. </p><p></p><p>Deletion</p><p>Sentence combination</p><p>Paraphrase </p><p>Title  word </p><p>Key word </p><p>T.S.S</p><p>Copy-verbatim</p><p>Then I passed out.</p><p>He grabbed it and yanked my head out of the water. </p><p>Then I passed out. Suddenly, my father grabbed my hair and yanked my head out of the water.</p><p>Deletion</p><p>Sentence combination</p><p>Title  word </p><p>Location </p><p>T.S.S</p><p>Copy-verbatim</p><p>Then his hand brushed against my hair. </p><p>He grabbed it and yanked my head out of the water. </p><p>He pulled me to shore and started mouth-to-mouth resuscitation.</p><p>I so lucky because I still alive.</p><p></p><p>Sentence combination</p><p>Invention </p><p>Title  word </p><p>Key word </p><p>Location </p><p>T.S.S</p><p>I knew that the water was deep, but I was not looking at it. </p><p>I plunged into the ocean and swam back to shore.</p><p>And then I try to prove that I can swim.</p><p></p><p>Sentence combination</p><p>Invention </p><p>Title  word </p><p>Key word </p><p>T.S.S</p><p>Though scared, I went in because I trusted him. </p><p>I knew that the water was deep, but I was not looking at it. </p><p>I was looking at my father, who showed great faith and confidence in me.</p><p>I plunged into the ocean and swam back to shore. </p><p>I challenged myself to swim in the water and I know the water is very deep but I try to don't panic and confidence.</p><p></p><p>Deletion</p><p>Sentence combination</p><p>Paraphrase </p><p>Title  word </p><p>Key word </p><p>T.S.S</p><p>Unfortunately, I missed and fell into the ocean, not realizing how deep the water was and forgetting that I could not swim. </p><p>The water was deep and I could not swim.</p><p>Deletion </p><p>Title  word </p><p>T.S.S</p><p>Panic-stricken, I paddled and kicked hard, trying to remain above the surface. </p><p>I paddled hard, I kicked hard.</p><p>Deletion </p><p>Title  word </p><p>T.S.S</p><p>I gasped for air in desperation, but only salty water filled my throat and nostrils.</p><p>I gasped for air but filed them salty water.</p><p>Deletion </p><p>Generalization</p><p>Title word </p><p>T.S.S</p><p>When I was confident enough, he took me to a jetty and challenged me to jump into the water.</p><p>After that he took me to a jetty and challenged me to jump into the water.</p><p>Deletion </p><p>Title word</p><p>Key word</p><p>T.S.S</p><p>I was looking at my father, who showed great faith and confidence in me.</p><p>My father showed his faith and confidence in me.</p><p></p><p>Deletion </p><p>Key word</p><p>T.S.S</p><p>As my father proudly looked on, I knew I had overcome my fear. </p><p></p><p>My father proud with me because I had overcome my fear.</p><p>Deletion </p><p>Paraphrase </p><p>Key word</p><p>Location </p><p>T.S.S</p><p>In one huge step, I stretched my arm as far as it could go and tried to grab the boat.</p><p>I stretched my arm as far as it could go and tried to grab the boat.</p><p>Deletion</p><p>Key word </p><p>T.S.S</p><p>Unfortunately, I missed and fell into the ocean, not realizing how deep the water was and forgetting that I could not swim. </p><p>I missed fell into the ocean and not realizing how deep the water was because I could not swim. </p><p>Deletion</p><p>Title  word </p><p>Key word </p><p>T.S.S</p><p>In the days that followed, I was so traumatized that I would not go near the water.</p><p>My father was worried that the incident would scare me for life. </p><p>I was so traumatized that </p><p>I would not go near the water because the incident would scare me for life.</p><p>Deletion</p><p>Sentence combination</p><p>Title  word </p><p>Key word </p><p>Location </p><p>T.S.S</p><p>I plunged into the ocean and swam back to shore. </p><p>As my father proudly looked on, I knew I had overcome my fear. </p><p>I plunged into the ocean and swam back; I knew I had overcome my fear.</p><p>Deletion</p><p>Sentence combination</p><p>Key word </p><p>Location </p><p>T.S.S</p><p>In one huge step, I stretched my arm as far as it could go and tried to grab the boat.</p><p>I stretched my arm as far as it could go and tried to grab the boat.</p><p>Deletion</p><p>Title  word </p><p>Key word </p><p>T.S.S</p><p>I gasped for air in desperation, but only salty water filled my throat and nostrils. </p><p>I gasped from air in desperation.</p><p>Deletion</p><p>Title  word </p><p>T.S.S</p><p>He grabbed it and yanked my head out of the water.</p><p>My father grabbed it and yanked my head out of the water.</p><p>Title  word </p><p>T.S.S</p><p>Copy-verbatim</p><p>He pulled me to shore and started mouth-to-mouth resuscitation. </p><p>He pulled me to shore and started mouth-to-mouth resuscitation.</p><p>Title  word </p><p>Key word </p><p>Location </p><p>T.S.S</p><p>Copy-verbatim</p><p>In the days that followed, I was so traumatized that I would not go near the water.</p><p>I was traumatized.</p><p>Deletion</p><p>Title  word </p><p>Key word </p><p>T.S.S</p><p>One day, he took me to the edge of the water and urged me to go in with him. </p><p>My father took me on the edge of the water and urged me to go in with him. </p><p>Deletion</p><p>Title  word </p><p>Key word </p><p>T.S.S</p><p>In the following weeks, my father taught me how to swim. </p><p>My father taught me how to swim.</p><p>Deletion</p><p>Key word </p><p>T.S.S</p><p></p><p>Then his hand brushed against my hair. </p><p>He grabbed it and yanked my head out of the water.</p><p>He pulled me to shore and started mouth-to-mouth resuscitation. </p><p>My father save me and given mouth-to mouth resuscitation. </p><p>Deletion</p><p>Sentence combination</p><p>Invention </p><p>Title  word </p><p>Key word </p><p>Location </p><p>T.S.S</p><p>When I recovered, I opened my eyes to see my father crying. </p><p>I had never before, and have never since, seen him cry so hard.</p><p>I recovered I saw my father crying before this I never see.</p><p></p><p>Deletion</p><p>Sentence combination</p><p>Key word </p><p>Location </p><p>T.S.S</p><p>In the days that followed, I was so traumatized that I would not go near the water.</p><p>I was traumatized.</p><p></p><p>Deletion</p><p>Title  word </p><p>Key word </p><p>Location </p><p>T.S.S</p><p>Though scared, I went in because I trusted him. </p><p>I trusted him. </p><p></p><p>Deletion</p><p>Key word </p><p>Cue </p><p>T.S.S</p><p>In the following weeks, my father taught me how to swim. </p><p>When I was confident enough, he took me to a jetty and challenged me to jump into the water. </p><p>I knew that the water was deep, but I was not looking at it.</p><p>I plunged into the ocean and swam back to shore. </p><p>Next week father brings me to jetty, him challenge me to swim and I do it.</p><p></p><p>Deletion</p><p>Sentence combination</p><p>Paraphrase </p><p>Title  word </p><p>Key word </p><p>T.S.S</p><p>But when I reached out to get my boat, a soft wind caught its tail and pushed it away from me. </p><p>But when I reached out to get my boat, a soft wind caught it's tail and pushed it away from me. </p><p>Title  word </p><p>Key word </p><p>T.S.S</p><p>Copy-verbatim</p><p>I was enveloped in seawater.</p><p>Panic-stricken, I paddled and kicked hard, trying to remain above the surface.</p><p>I was enveloped in seawater and panic-stricken. </p><p></p><p>Deletion</p><p>Sentence combination</p><p>Title  word </p><p>T.S.S</p><p>Copy-verbatim</p><p>In the following weeks, my father taught me how to swim.</p><p>In the following weeks, my father taught me how to swim. </p><p>Key word </p><p>T.S.S</p><p>Copy-verbatim</p><p>I plunged into the ocean and swam back to shore. </p><p>I plunged into the ocean and swam back to shore.</p><p>Key word </p><p>T.S.S</p><p>Copy-verbatim</p><p>I was overjoyed. </p><p>I was overjoyed.</p><p>Copy-verbatim</p><p></p><p>But when I reached out to get my boat, a soft wind caught its tail and pushed it away from me.</p><p>When I reached out to get my boat, a soft wind caught its tail and pushed it away from me. </p><p>Deletion</p><p>Cue </p><p>Key word </p><p>T.S.S</p><p>I took a couple of steps towards it, but the currents kept pushing the boat further and further away.</p><p>I took a couple of steps towards it, but the currents kept pushing the boat further. </p><p>Deletion</p><p>Key word </p><p>Location </p><p>T.S.S</p><p>Panic-stricken, I paddled and kicked hard, trying to remain above the surface. </p><p>I paddle and kicked hard, trying to remain above the surface.</p><p>Deletion</p><p>Title  word </p><p>T.S.S</p><p>He pulled me to shore and started mouth-to-mouth resuscitation.</p><p>Father pulled me to shore and started mouth-to-mouth resuscitation.</p><p>Key word </p><p>T.S.S</p><p>Copy-verbatim</p><p>In the days that followed, I was so traumatized that I would not go near the water.</p><p>I was traumatised that I would not go near the water.</p><p>Deletion</p><p>Title  word </p><p>Key word </p><p>Location </p><p>T.S.S</p><p>Though scared, I went in because I trusted him. </p><p>Thought scared, I went in because I trusted him. </p><p>Cue  </p><p>T.S.S</p><p>Copy-verbatim</p><p>I started towards the shore as I saw my father turned away.</p><p>I started toward the shore as I saw my father turn away.</p><p>Key word </p><p>T.S.S</p><p>Copy-verbatim</p><p>I watched in horror as my boat floated out of reach. </p><p>I watched in horror as my boat floated out of reach.</p><p>Key word </p><p>Location </p><p>T.S.S</p><p>Copy-verbatim</p><p>When I was confident enough, he took me to a jetty and challenged me to jump into the water. </p><p>When I was confident enough, he took me to a jetty and jump into the water.</p><p>Deletion</p><p>Title  word </p><p>Key word </p><p>T.S.S</p><p>I plunged into the ocean and swam back to shore. </p><p>I plunged into the ocean and swam back to shore.</p><p>Key word </p><p>T.S.S</p><p>Copy-verbatim</p><p>However, the water was just too deep, the current was too strong and my body was too weak to fight. </p><p>However the water was just to deep.</p><p>Deletion </p><p>Title word  </p><p>Cue  </p><p>T.S.S</p><p>Terror overcame me as I felt myself sinking to the bottom. </p><p> I gasped for air in desperation, but only salty water filled my throat and nostrils.</p><p>I felt myself sinking to the bottom only salty water filled my throat and nostrils.</p><p></p><p>Deletion </p><p>Sentence combination </p><p>Title word</p><p>T.S.S</p><p>When my father emerged from the hut, he was horrified to see me struggling in the water some distance from the shore. </p><p> Me struggling in the water some distance from the shore.</p><p>Deletion </p><p>Title word</p><p>Key word</p><p>location</p><p>T.S.S</p><p></p><p>He instructed me to come back to the shore for a moment before he rushed into the staff kitchen to take his pill.</p><p>My father instructed me to come back to the shore for a moment before he rushed into the staff kitchen to take his pill.</p><p>Key word </p><p>T.S.S</p><p>Copy-verbatim</p><p>But when I reached out to get my boat, a soft wind caught its tail and pushed it away from me.</p><p>I reached out to get my boat; a soft wind caught its tail and pushed it away from me. </p><p>Deletion</p><p>Title  word </p><p>Key word </p><p>T.S.S</p><p>I took a couple of steps towards it, but the currents kept pushing the boat further and further away. </p><p>I took a couple of steps towards it. </p><p>Deletion</p><p>Key word </p><p>Location </p><p>T.S.S</p><p>I was determined not to lose it. </p><p>I was determined not to lose it.</p><p>Copy-verbatim</p><p>I was enveloped in seawater.</p><p>I was enveloped in seawater.</p><p>Copy-verbatim</p><p>Panic-stricken, I paddled and kicked hard, trying to remain above the surface.</p><p>Panic stricken, I paddled and kick hard, trying to remain the surface.</p><p>Deletion</p><p>Title  word </p><p>T.S.S</p><p>However, the water was just too deep, the current was too strong and my body was too weak to fight. </p><p>The current was too strong and my body was too weak to fight. </p><p></p><p>Deletion</p><p>Title  word </p><p>Cue  </p><p>T.S.S</p><p>When my father emerged from the hut, he was horrified to see me struggling in the water some distance from the shore.</p><p>My father emerged from the hut.</p><p></p><p>Deletion</p><p>Title  word </p><p>Key word </p><p>Location </p><p>T.S.S</p><p>He dived in and swam as hard as he could to the spot where I had gone under. </p><p>He dived in and swam as hard as he could to the spot. </p><p>Deletion</p><p>Key word </p><p>T.S.S</p><p>Then his hand brushed against my hair. </p><p>My father brushed against my hair.</p><p>Deletion</p><p>Location </p><p>T.S.S</p><p>He pulled me to shore and started mouth-to-mouth resuscitation. </p><p>He started mouth-to-mouth resuscitation.</p><p>Deletion</p><p>Key word </p><p>T.S.S</p><p>When I recovered, I opened my eyes to see my father crying. </p><p>I opened my eyes to see my father crying.</p><p>Deletion</p><p>Key word </p><p>T.S.S</p><p>In the days that followed, I was so traumatized that I would not go near the water.</p><p>At the last time I would not go near the water. </p><p>Deletion</p><p>Paraphrase </p><p>Title  word </p><p>Key word </p><p>Location </p><p>T.S.S</p><p>My father was worried that the incident would scare me for life. </p><p>My father very worried that the incident.</p><p>Deletion</p><p>Paraphrase </p><p>Key word </p><p>T.S.S</p><p>In the following weeks, my father taught me how to swim. </p><p>When I was confident enough, he took me to a jetty and challenged me to jump into the water. </p><p>In the following weeks, my father taught me how to jump into the water. </p><p></p><p>Deletion</p><p>Sentence combination</p><p>Title  word </p><p>Key word </p><p>T.S.S</p><p>I plunged into the ocean and swam back to shore. </p><p>I plunged into the ocean and swam back to shore.</p><p>Key word </p><p>Location </p><p>T.S.S</p><p>Copy-verbatim</p><p>As my father proudly looked on, I knew I had overcome my fear.</p><p>I knew I had overcome my fear. </p><p>Deletion</p><p>Key word </p><p>Location </p><p>T.S.S</p><p></p><p>He instructed me to come back to the shore for a moment before he rushed into the staff kitchen to take his pill.</p><p>He instructed me to come back to the shore for a moment before he rushed into the staff kitchen.</p><p>Deletion</p><p>Key word </p><p>T.S.S</p><p>I watched in horror as my boat floated out of reach. </p><p>I watched in horror as my boat floated out of reach. </p><p>Key word </p><p>Location </p><p>T.S.S</p><p>Copy-verbatim</p><p>Then I passed out. </p><p>Then I passed out.</p><p>Location </p><p>T.S.S</p><p>Copy-verbatim</p><p>He dived in and swam as hard as he could to the spot where I had gone under. </p><p>He dived in and swam as hard as he could to the spot.</p><p></p><p>Deletion</p><p>Key word </p><p>T.S.S</p><p>As my father proudly looked on, I knew I had overcome my fear.</p><p>As my father proudly looked on overcome my fear.</p><p>Deletion</p><p>Key word </p><p>Location </p><p>T.S.S</p><p></p><p>Panic-stricken, I paddled and kicked hard, trying to remain above the surface. </p><p>However I trying to remain above the surface.</p><p>Deletion</p><p>Title  word </p><p>T.S.S</p><p>However, the water was just too deep, the current was too strong and my body was too weak to fight. </p><p>However the water was just too deep, the current was too strong and my body was too weak to fight. </p><p>Title  word </p><p>Cue </p><p>T.S.S</p><p>Copy-verbatim</p><p>Then I passed out. </p><p>Then, I passed out. </p><p>Copy-verbatim</p><p>When my father emerged from the hut, he was horrified to see me struggling in the water some distance from the shore. </p><p>When my father emerged from the hut, he was horrified to see me struggled in the water.</p><p></p><p>Deletion</p><p>Title  word </p><p>Key word </p><p>Location </p><p>T.S.S</p><p>He dived in and swam as hard as he could to the spot where I had gone under. </p><p>He dived in and swam as hard as he could to spot where I had gone under.</p><p>Key word </p><p>T.S.S</p><p>Copy-verbatim</p><p> He repeatedly dived under the water, frantically searching for my body. </p><p>He repeatedly dived under water, searching my body.</p><p>Deletion</p><p>Title word </p><p>Cue  </p><p>T.S.S</p><p>Then his hand brushed against my hair.</p><p>He grabbed it and yanked my head out of the water. </p><p>Then his hand brushed against my hair and grabbed it out of the water. </p><p>Deletion</p><p>Sentence combination</p><p>Title  word </p><p>Location </p><p>T.S.S</p><p>He pulled me to shore and started mouth-to-mouth resuscitation.</p><p>He pulled me to shore and started mouth-to-mouth resuscitation.</p><p>Key word </p><p>T.S.S</p><p>Copy-verbatim</p><p>When I recovered, I opened my eyes to see my father crying. </p><p>When I recovered, I opened my eyes to see my father crying.</p><p>Key word </p><p>T.S.S</p><p>Copy-verbatim</p><p>In the days that followed, I was so traumatized that I would not go near the water. </p><p>In the days that followed, I was traumatized that I would not go near the water.</p><p>Title  word </p><p>Key word </p><p>Location </p><p>T.S.S</p><p>Copy-verbatim</p><p>In the following weeks, my father taught me how to swim.</p><p>In the following weeks, my father taught me how to swim.</p><p>Key word </p><p>T.S.S</p><p>Copy-verbatim</p><p>When I was confident enough, he took me to a jetty and challenged me to jump into the water. </p><p>When I was confident enough, he took me to jetty and challenged me to jump into the water.</p><p>Title  word </p><p>Key word </p><p>T.S.S</p><p>Copy-verbatim</p><p></p><p></p><p>In one huge step, I stretched my arm as far as it could go and tried to grab the boat. </p><p>I stretched my arm and tried to get the boat.</p><p>Deletion</p><p>Title  word </p><p>Key word </p><p>T.S.S</p><p>Unfortunately, I missed and fell into the ocean, not realizing how deep the water was and forgetting that I could not swim. </p><p>I missed and forget I could not swim. </p><p>Deletion</p><p>Title  word </p><p>Key word </p><p>T.S.S</p><p>However, the water was just too deep, the current was too strong and my body was too weak to fight.</p><p>The water was just to deep and my body to weak because the current was too strong.</p><p>Deletion</p><p>Title  word </p><p>Cue  </p><p>T.S.S</p><p>I gasped for air in desperation, but only salty water filled my throat and nostrils. </p><p>I tried to breathe but only salty water filled my throat.</p><p></p><p>Deletion</p><p>Paraphrase </p><p>Title  word </p><p>T.S.S</p><p>He dived in and swam as hard as he could to the spot where I had gone under. </p><p>My father dived as hard.</p><p></p><p>Deletion </p><p>Key word </p><p>T.S.S</p><p>He repeatedly dived under the water, frantically searching for my body. </p><p> He dived under the water and searching my body. </p><p>Deletion</p><p>Title  word </p><p>Cue  </p><p>Location </p><p>T.S.S</p><p>He pulled me to shore and started mouth-to-mouth resuscitation. </p><p>He gives me mouth-to-mouth resuscitation.</p><p>Deletion</p><p>Key word</p><p>Location </p><p>T.S.S</p><p>One day, he took me to the edge of the water and urged me to go in with him. </p><p>One day, he took me to the edge of the water.</p><p>Deletion</p><p>Title  word </p><p>Key word </p><p>T.S.S</p><p>When I was confident enough, he took me to a jetty and challenged me to jump into the water. </p><p>Then he challenged me to jump into the water.</p><p>Deletion</p><p>Title  word </p><p>Key word </p><p>T.S.S</p><p>I plunged into the ocean and swam back to shore. </p><p>I plunged into the ocean and swam back to shore.</p><p>Key word </p><p>T.S.S</p><p>Copy-verbatim</p><p></p><p>I took a couple of steps towards it, but the currents kept pushing the boat further and further away. </p><p>I took a couple of steps towards it.</p><p>Deletion</p><p>Key word </p><p>Location </p><p>T.S.S</p><p>In one huge step, I stretched my arm as far as it could go and tried to grab the boat. </p><p>I stretched my arm as far as it could and tried to grab the boat.</p><p></p><p>Deletion</p><p>Key word </p><p>T.S.S</p><p>Panic-stricken, I paddled and kicked hard, trying to remain above the surface. </p><p> Panic stricken, I paddled and kicked hard, trying to remain above the surface. </p><p>Title  word </p><p>T.S.S</p><p>Copy-verbatim</p><p>However, the water was just too deep, the current was too strong and my body was too weak to fight. </p><p>However, the water was just too deep, the current was too strong and my body was too weak to fight.</p><p>Title  word </p><p>Cue  </p><p>T.S.S</p><p>Copy-verbatim</p><p>I took a couple of steps towards it, but the currents kept pushing the boat further and further away. </p><p>I try to take steps towards but the winds keep pushing my sailboat and further away from me.</p><p>Deletion</p><p>Paraphrase </p><p>Key word </p><p>Location </p><p>Title word</p><p>T.S.S</p><p>In one huge step, I stretched my arm as far as it could go and tried to grab the boat. </p><p>Then I stretched my arm until to grab the boat.</p><p>Deletion</p><p>Key word </p><p>Title word </p><p>T.S.S</p><p>Unfortunately, I missed and fell into the ocean, not realizing how deep the water was and forgetting that I could not swim. </p><p>Suddenly, I fell into the ocean that so deep and I forget that I could not swim. </p><p></p><p>Title  word </p><p>T.S.S</p><p>Copy-verbatim</p><p>However, the water was just too deep, the current was too strong and my body was too weak to fight. </p><p>I gasped for air in desperation, but only salty water filled my throat and nostrils. </p><p>Then I passed out. </p><p>However my body so weak to fight the water then I gasped the air in desperation and I passed out. </p><p>Deletion</p><p>Title  word </p><p>Key word </p><p>T.S.S</p><p>He dived in and swam as hard as he could to the spot where I had gone under. </p><p>He repeatedly dived under the water, frantically searching for my body. </p><p>My father tried to find me in the ocean where I had gone under sea. </p><p></p><p>Deletion</p><p>Sentence combination</p><p>Title  word </p><p>Cue </p><p>Location </p><p>T.S.S</p><p>When I recovered, I opened my eyes to see my father crying.</p><p>After that, when I opened my eyes, I see my father were crying. </p><p>Deletion</p><p>Sentence combination </p><p>Paraphrase </p><p>Title  word </p><p>Key word </p><p>Location </p><p>Cue </p><p>T.S.S</p><p>When I was confident enough, he took me to a jetty and challenged me to jump into the water. </p><p>I knew that the water was deep, but I was not looking at it. </p><p>Then father take me to the ocean and challenged me to jump even it so deep. </p><p>Sentence combination</p><p>Title  word </p><p>Key word </p><p>T.S.S</p><p>I plunged into the ocean and swam back to shore. </p><p>So I plunged into ocean and swam back.</p><p>Deletion</p><p>Key word </p><p>T.S.S</p><p>I knew that the water was deep, but I was not looking at it.</p><p>I plunged into the ocean and swam back to shore. </p><p>As my father proudly looked on, I knew I had overcome my fear. </p><p>I proved that I can overcome my fear.</p><p></p><p>Deletion</p><p>Sentence combination</p><p>Key word </p><p>Location </p><p>Invention </p><p>T.S.S</p><p>One day, I was floating my boat on the water, carefully staying near the shore. </p><p>I very carefully staying near the shore.</p><p>Deletion</p><p>Key word </p><p>Location</p><p>Title word </p><p>T.S.S</p><p>While my father was watching me, he suddenly remembered that he needed to take his medicine.</p><p>I remembered that he needed to take his medicine.</p><p></p><p>Deletion</p><p>Title word </p><p>T.S.S</p><p>Unfortunately, I missed and fell into the ocean, not realizing how deep the water was and forgetting that I could not swim. </p><p>Now I very missed and fell into the ocean, not realizing how deep the water was and forgetting that I could not swim.</p><p>Deletion</p><p>Key word </p><p>Title word </p><p>T.S.S</p><p>I was enveloped in seawater. </p><p>Panic-stricken, I paddled and kicked hard, trying to remain above the surface. </p><p>He, so enveloped in seawater, it is panic stricken; I paddled and kicked hard, trying to remain above the surface.</p><p>Deletion</p><p>Sentence combination</p><p>Title word </p><p>T.S.S</p><p>However, the water was just too deep, the current was too strong and my body was too weak to fight. </p><p>However, the water was just too deep, the current was too strong and my body was too weak to fight. </p><p>Title word</p><p>Cue  </p><p>T.S.S</p><p>Copy-verbatim</p><p>When my father emerged from the hut, he was horrified to see me struggling in the water some distance from the shore.</p><p>He was horrified to see me struggling in the water some distance from the shore.</p><p></p><p>Deletion</p><p>Key word </p><p>Location</p><p>Title word </p><p>T.S.S</p><p>In the days that followed, I was so traumatized that I would not go near the water. </p><p>I was traumatized that I would not go near the water. </p><p></p><p>Deletion</p><p>Key word </p><p>Location</p><p>Title word </p><p>T.S.S</p><p>Though scared, I went in because I trusted him. </p><p>I went in because I trusted him.</p><p>Deletion</p><p>Key word </p><p>Cue  </p><p>T.S.S</p><p>When I was confident enough, he took me to a jetty and challenged me to jump into the water. </p><p>He took me to a jetty and challenged me to jump into the water.</p><p>Deletion</p><p>Key word </p><p>Title word </p><p>T.S.S</p><p>However, the water was just too deep, the current was too strong and my body was too weak to fight. </p><p>Terror overcame me as I felt myself sinking to the bottom.</p><p>I gasped for air in desperation, but only salty water filled my throat and nostrils. </p><p>However the water just to deep and my body too weak I felt myself sinking to the bottom but only salty water filled my throat and nostrils.</p><p>Deletion</p><p>Sentence combination</p><p>Title word</p><p>Cue  </p><p>T.S.S</p><p>He dived in and swam as hard as he could to the spot where I had gone under. </p><p>My father dived in and swam as hard as he could to the sport where I had gone under.</p><p>Deletion</p><p>Key word </p><p>T.S.S</p><p>He repeatedly dived under the water, frantically searching for my body.</p><p>He dived under the water and frantically searching for my body.</p><p>Deletion</p><p>Location</p><p>Title word</p><p>Cue  </p><p>T.S.S</p><p>When I recovered, I opened my eyes to see my father crying. </p><p>And when I opened my eyes my father was crying. </p><p>Deletion</p><p>Key word </p><p>T.S.S</p><p>When I recovered, I opened my eyes to see my father crying. </p><p></p><p>And now, I was confident enough and my father challenged me to jump into the water.</p><p>Deletion</p><p>Key word </p><p>Title word </p><p>T.S.S</p><p>I was looking at my father, who showed great faith and confidence in me. </p><p>My father showed great faith and confidence in me.</p><p>Deletion</p><p>Key word </p><p>T.S.S</p><p></p><p>Unfortunately, I missed and fell into the ocean, not realizing how deep the water was and forgetting that I could not swim. </p><p>I missed into the ocean, and I cannot swim. </p><p></p><p>Deletion</p><p>Key word </p><p>Title word </p><p>T.S.S</p><p>Panic-stricken, I paddled and kicked hard, trying to remain above the surface. </p><p>My paddled and kicked hard, trying to remain above the surface.</p><p>Deletion</p><p>Title word </p><p>T.S.S</p><p>However, the water was just too deep, the current was too strong and my body was too weak to fight.</p><p>The water current too strong and my body was too weak to fight. </p><p>Deletion</p><p>Cue </p><p>Title word </p><p>T.S.S</p><p>I gasped for air in desperation, but only salty water filled my throat and nostrils. </p><p>The water filled my throat and nostrils. </p><p>Deletion</p><p>Title word </p><p>T.S.S</p><p>When my father emerged from the hut, he was horrified to see me struggling in the water some distance from the shore.</p><p>Father sees me struggling in the water some distance from the shore.</p><p>Deletion</p><p>Key word </p><p>Location</p><p>Title word </p><p>T.S.S</p><p>He dived in and swam as hard as he could to the spot where I had gone under. </p><p>He dive and swam as hard he could to the spot where I had gone.</p><p>Deletion</p><p>Key word </p><p>T.S.S</p><p>Then his hand brushed against my hair. </p><p>His brushed against my hair.</p><p></p><p>Deletion</p><p>Location</p><p>T.S.S</p><p>He pulled me to shore and started mouth-to-mouth resuscitation. </p><p>He pulled me to shore and start mouth-to-mouth resuscitation.</p><p>Key word </p><p>T.S.S</p><p>Copy-verbatim </p><p>When I recovered, I opened my eyes to see my father crying.</p><p>I was see my father crying.</p><p>Deletion</p><p>Key word </p><p>T.S.S</p><p>One day, he took me to the edge of the water and urged me to go in with him. </p><p></p><p> He took me to the edge of the water and urged me to go in with him.</p><p>Deletion</p><p>Key word </p><p>Title word </p><p>T.S.S</p><p></p><p></p><p>Panic-stricken, I paddled and kicked hard, trying to remain above the surface. </p><p>I paddled and kicked hard trying to remain surface. </p><p>Deletion</p><p>Title word </p><p>T.S.S</p><p>However, the water was just too deep, the current was too strong and my body was too weak to fight. </p><p>The water was just too deep, strong and my body was too weak to fight.</p><p>Deletion</p><p>Cue </p><p>Title word </p><p>T.S.S</p><p>I gasped for air in desperation, but only salty water filled my throat and nostrils. </p><p>I gasped for air in desperation but salty water filled my throat.</p><p>Deletion</p><p>Title word </p><p>T.S.S</p><p>Then I passed out.</p><p>Then I passed out.</p><p>Location</p><p>T.S.S</p><p>Copy-verbatim </p><p>When my father emerged from the hut, he was horrified to see me struggling in the water some distance from the shore. </p><p>My father was horrified to see me struggling in the water from the shore. </p><p>Deletion</p><p>Key word </p><p>Location</p><p>Title word </p><p>T.S.S</p><p>He dived in and swam as hard as he could to the spot where I had gone under. </p><p>He dived and swam as hard as he could to spot where I had gone.</p><p>Deletion</p><p>Key word </p><p>T.S.S</p><p>He repeatedly dived under the water, frantically searching for my body. </p><p>He dived under water searching for my body. </p><p>Deletion</p><p>Cue </p><p>Title word </p><p>T.S.S</p><p>He grabbed it and yanked my head out of the water. </p><p>He grabbed it and yanked my head out. </p><p>Deletion</p><p>Location</p><p>Title word </p><p>T.S.S</p><p>In the days that followed, I was so traumatized that I would not go near the water. </p><p>I was traumatized.</p><p>Deletion</p><p>Key word </p><p>Location</p><p>Title word </p><p>T.S.S</p><p>My father was worried that the incident would scare me for life. </p><p>My father worried the incident scar me for life.</p><p>Deletion</p><p>Key word </p><p>T.S.S</p><p>In the following weeks, my father taught me how to swim. </p><p>My father taught me to swim.</p><p></p><p>Deletion</p><p>Key word </p><p>T.S.S</p><p>I plunged into the ocean and swam back to shore. </p><p>After that, I swam back to the shore.</p><p>Deletion</p><p>Key word </p><p>T.S.S</p><p>In the following weeks, my father taught me how to swim. </p><p>As my father proudly looked on, I knew I had overcome my fear. </p><p>My father proudly looked on I know how to swim.</p><p></p><p>Deletion</p><p>Sentence combination </p><p>Key word </p><p>Location</p><p>T.S.S</p><p>Unfortunately, I missed and fell into the ocean, not realizing how deep the water was and forgetting that I could not swim.</p><p>I missed the ocean and how to swim in this water.</p><p></p><p>Deletion</p><p>Key word </p><p>Title word </p><p>T.S.S</p><p>Panic-stricken, I paddled and kicked hard, trying to remain above the surface. </p><p>I trying to remain the surface. </p><p></p><p>Deletion</p><p>Title word </p><p>T.S.S</p><p>However, the water was just too deep, the current was too strong and my body was too weak to fight. </p><p>I was too weak to fight the ocean.</p><p></p><p>Deletion</p><p>Cue </p><p>Title word </p><p>T.S.S</p><p>I gasped for air in desperation, but only salty water filled my throat and nostrils.</p><p>I gasped for air in desperation. </p><p></p><p>Deletion</p><p>Title word </p><p>T.S.S</p><p>When my father emerged from the hut, he was horrified to see me struggling in the water some distance from the shore. </p><p>When my father emerged from the hut, was horrified see me struggling in the water from the shore.</p><p>Deletion</p><p>Key word </p><p>Location</p><p>Title word </p><p>T.S.S</p><p>He repeatedly dived under the water, frantically searching for my body. </p><p>He grabbed it and yanked my head out of the water.</p><p>He searching my body, grabbed yanked my head of the water.</p><p></p><p>Deletion</p><p>Sentence combination</p><p>Location</p><p>Title word </p><p>T.S.S</p><p>He pulled me to shore and started mouth-to-mouth resuscitation. </p><p>He pulled and started mouth-to-mouth resuscitation.</p><p>Deletion</p><p>Key word </p><p>T.S.S</p><p>When I recovered, I opened my eyes to see my father crying. </p><p>I had never before, and have never since, seen him cry so hard. </p><p>In the days that followed, I was so traumatized that I would not go near the water. </p><p>When I opened my eyes, I see my father crying so hard. In the day I followed, I not go near the water.</p><p></p><p>Deletion</p><p>Sentence combination</p><p>Key word </p><p>Location</p><p>Title word </p><p>T.S.S</p><p>My father was worried that the incident would scare me for life. </p><p>My father worried the incident scar to me.</p><p>Deletion</p><p>One day, he took me to the edge of the water and urged me to go in with him. </p><p>Though scared, I went in because I trusted him.</p><p>In the following weeks, my father taught me how to swim.</p><p>One day, my father teach me how to swim I trusted him.</p><p></p><p>Deletion</p><p>Sentence combination</p><p>Key word </p><p>Title word </p><p>T.S.S</p><p>When I was confident enough, he took me to a jetty and challenged me to jump into the water. </p><p>When I confident enough, he took me to a jetty and challenged to jump into a water. </p><p>Key word </p><p>Title word </p><p>T.S.S</p><p>Copy-verbatim</p><p>When I was confident enough, he took me to a jetty and challenged me to jump into the water.</p><p>I was looking at my father, who showed great faith and confidence in me. </p><p>I plunged into the ocean and swam back to shore. </p><p>Firstly I not confident but I looking my dad I plunged into the ocean and swam to shore.</p><p>Deletion</p><p>Sentence combination</p><p>Paraphrase </p><p>Key word </p><p>Title word </p><p>T.S.S</p><p>Copy-verbatim</p><p>As my father proudly looked on, I knew I had overcome my fear. </p><p>As my father proud looked me knew I had overcome my fear.</p><p>Deletion</p><p>Paraphrase </p><p>Key word </p><p>Location  </p><p>T.S.S</p><p></p><p>In one huge step, I stretched my arm as far as it could go and tried to grab the boat. </p><p>In one huge step, I stretched my arm as far as it could go and tried to grab the boat.</p><p>Key word </p><p>Title word </p><p>T.S.S</p><p>Copy-verbatim</p><p>I was enveloped in seawater.</p><p>I was enveloped in seawater.</p><p>Copy-verbatim</p><p>Panic-stricken, I paddled and kicked hard, trying to remain above the surface. </p><p>Panic stricken, I paddled and kicked hard, trying to remain above the surface.</p><p>Title word </p><p>T.S.S</p><p>Copy-verbatim</p><p>Terror overcame me as I felt myself sinking to the bottom. </p><p>Terror overcame me as I felt myself sinking to the bottom.</p><p>Copy-verbatim</p><p>He dived in and swam as hard as he could to the spot where I had gone under.</p><p>He dived in and swam as hard as he could to the spot where I had gone under. </p><p>Key word </p><p>T.S.S</p><p>Copy-verbatim</p><p>When I recovered, I opened my eyes to see my father crying. </p><p>When I recovered, I opened my eyes to see my father crying. </p><p>Key word </p><p>T.S.S</p><p>Copy-verbatim</p><p>In the days that followed, I was so traumatized that I would not go near the water. </p><p>I was so traumatized that I would not go near the water.</p><p>Deletion</p><p>Key word </p><p>Title word  </p><p>T.S.S</p><p></p><p>In one huge step, I stretched my arm as far as it could go and tried to grab the boat. </p><p>I stretched my arm as it go and tried to grab the boat. </p><p>Deletion</p><p>Key word </p><p>Title word  </p><p>T.S.S</p><p>However, the water was just too deep, the current was too strong and my body was too weak to fight. </p><p>Terror overcame me as I felt myself sinking to the bottom.</p><p>The current was too strong and body was too weak to fight and felt sinking to the bottom.</p><p></p><p>Deletion</p><p>Sentence combination </p><p>Title word </p><p>Cue  </p><p>T.S.S</p><p>He dived in and swam as hard as he could to the spot where I had gone under.</p><p>He dived in and swam as hard the could to the spot.</p><p></p><p>Deletion</p><p>Key word </p><p>T.S.S</p><p>He grabbed it and yanked my head out of the water.</p><p>He pulled me to shore and started mouth-to-mouth resuscitation.</p><p>He grabbed it and yanked head out of the water and pulled to shore and started mouth-to-mouth resuscitation. </p><p>Deletion</p><p>Sentence combination </p><p>Title word </p><p>Location </p><p>Key word</p><p>T.S.S</p><p>My father was worried that the incident would scare me for life. </p><p>The father was worried the incident would scar for life. </p><p>Deletion</p><p>Key word </p><p>T.S.S</p><p>In the following weeks, my father taught me how to swim.</p><p>The father taught how to swim. </p><p>Deletion</p><p>Key word </p><p>T.S.S</p><p>When I was confident enough, he took me to a jetty and challenged me to jump into the water. </p><p>He took me to a jetty and challenged to jump into the water.</p><p>Deletion</p><p>Key word </p><p>Title word </p><p>T.S.S</p><p>I plunged into the ocean and swam back to shore. </p><p>It was plunged into the ocean and swam back to shore.</p><p>Deletion</p><p>Key word </p><p>T.S.S</p><p>Copy-verbatim</p><p></p><p> </p><p></p><p></p><p></p><p></p><p></p><p></p><p>Summary sentences</p><p>Summarizing Strategies / Methods Identified</p><p></p><p>Human expert</p><p>RDSSIA</p><p>The hypnotist tries to obtain his subject's co-operation by pointing out to him the advantages to be secured by the hypnosis such as the help in curing a nervous illness to be derived from patients.</p><p>Deletion</p><p>Key word</p><p>Title word</p><p>T.S.S</p><p>Deletion</p><p>Key word</p><p>Title word</p><p>T.S.S</p><p>It is sometimes helpful to concentrate subject’s attention on some bright object dangled just above eye-level, thus forcing him to look slightly upwards.</p><p>Copy-verbatim </p><p>T.S.S</p><p>Key word</p><p>Cue</p><p>T.S.S</p><p>Key word</p><p>Cue</p><p>Deletion</p><p>Successful suggestions of this kind are instrumental in deepening the hypnotic trance.</p><p>Deletion</p><p>Key word</p><p>Location</p><p>T.S.S</p><p>Deletion</p><p>Key word</p><p>Location</p><p>T.S.S</p><p>He will take up any suggestion hypnotist puts forward and act on it to best of his ability.</p><p>Key word</p><p>T.S.S</p><p>Copy-verbatim</p><p>Key word</p><p>Deletion</p><p>T.S.S</p><p></p><p>The hypnotist tries to obtain his subject's co-operation by pointing out to him the advantages to be secured by the hypnosis.</p><p> Deletion</p><p>Key word</p><p>Title word</p><p>Cue</p><p>T.S.S</p><p>Deletion</p><p>Key word</p><p>Title word</p><p>Cue</p><p>T.S.S</p><p>But there is a common that have been used by hypnotists that is hypnotist tried to obtain his subject's co-operation by pointing-out to him the advantages to be secured by the hypnosis.</p><p>Sentence combination</p><p>Paraphrase </p><p>Key word</p><p>Title word</p><p>Cue</p><p>Location</p><p>T.S.S</p><p>Sentence combination</p><p>Key word</p><p>Title word</p><p>Cue</p><p>Location</p><p>T.S.S</p><p>The most obvious type of phenomenon can be elicited, that is a tremendous increase in the subject's suggestibility.</p><p>Sentence combination</p><p>Deletion </p><p>Key word</p><p>Cue</p><p>Location</p><p>T.S.S</p><p>Sentence combination</p><p>Deletion </p><p>Key word</p><p>Cue</p><p>Location</p><p>T.S.S</p><p>This tremendous increase suggestibility is exploited on the stage to induce people to do foolish and ridiculous act.</p><p>Copy-verbatim </p><p>T.S.S</p><p>Key word</p><p>Deletion</p><p>T.S.S</p><p>Key word</p><p>Such practice are not to be encouraged because they go counter to the ideal of human dignity and are not a kind of way which hypnosis ought to be used.</p><p>Deletion</p><p>Key word</p><p>Title word</p><p>Cue</p><p>Location</p><p>T.S.S</p><p>Deletion</p><p>Key word</p><p>Title word</p><p>Cue</p><p>Location</p><p>T.S.S</p><p></p><p>There are many methods of producing hypnosis.</p><p>Key word</p><p>Title word</p><p>Cue</p><p>Location</p><p>T.S.S</p><p>Deletion</p><p>Key word</p><p>Title word</p><p>Location</p><p>T.S.S</p><p>Deletion</p><p>Cue</p><p>The subject is asked to lie down and external stimulation is reduced to a minimum as far as possible.</p><p>Deletion</p><p>Sentence combination</p><p>Key word</p><p>Location</p><p>T.S.S</p><p>Deletion</p><p>Sentence combination</p><p>Key word</p><p>Location</p><p>T.S.S</p><p>Some small object will be dangled above eye-level of the subject, and then his eyes will be closing.</p><p></p><p>Deletion</p><p>Sentence combination</p><p>Key word</p><p>Cue</p><p>T.S.S</p><p>Deletion</p><p>Sentence combination</p><p>Key word</p><p>Cue</p><p>T.S.S</p><p>It would not be true to say, however, all suggestions are accepted, but in very deepest trance.</p><p></p><p>Copy-verbatim</p><p>Paraphrase </p><p>Key word</p><p>Cue</p><p>Location</p><p>T.S.S</p><p>Deletion</p><p>Key word</p><p>Cue</p><p>Location</p><p>T.S.S</p><p>A well-known story may be quoted to illustrate. </p><p>Copy-verbatim</p><p>Deletion</p><p>He, the subject will hear to the hypnotist voice.</p><p>Deletion</p><p>Key word</p><p>T.S.S</p><p>Deletion</p><p>Key word</p><p>T.S.S</p><p>Then, the subject will take up any suggestion the hypnotist puts and act on his best ability.</p><p>Deletion</p><p>Key word</p><p>T.S.S</p><p>Deletion</p><p>Key word</p><p>T.S.S</p><p></p><p>The hypnotist uses different ways for hypnosis. The hypnotist should secure the information collected from their patients.</p><p>Deletion</p><p>Sentence combination</p><p>Key word</p><p>Title word</p><p>Location</p><p>T.S.S</p><p>Invention</p><p>Deletion</p><p>Sentence combination</p><p>Key word</p><p>Title word</p><p>Location</p><p>T.S.S</p><p>They are told on the consequences of hypnosis and asked to lie down on a couch or sit in an easy chair.</p><p></p><p>Deletion</p><p>Sentence combination</p><p>Key word</p><p>Title word</p><p>Location</p><p>T.S.S</p><p>Deletion</p><p>Sentence combination</p><p>Key word</p><p>Title word</p><p>Location</p><p>T.S.S</p><p>External stimulation is reduced to minimum and their attention is concentrated on a small bright object right above eye level leading to fatigue of eye-muscles.</p><p></p><p>Deletion</p><p>Sentence combination</p><p>Key word</p><p>Location</p><p>Cue</p><p>T.S.S</p><p>Deletion</p><p>Sentence combination</p><p>Key word</p><p>Location</p><p>Cue</p><p>T.S.S</p><p>Subject is asked to lie down on a couch, or sit in an easy-chair. It is sometimes helpful to concentrate the subject's attention.</p><p></p><p>Deletion</p><p>Sentence combination</p><p>Copy-verbatim</p><p>Key word</p><p>Location</p><p>Cue</p><p>T.S.S</p><p>Deletion</p><p>Sentence combination</p><p>Key word</p><p>Location</p><p>Cue</p><p>T.S.S</p><p>A well-known story may be quoted to illustrate this.</p><p>Copy-verbatim</p><p>Copy-verbatim</p><p></p><p>Hypnosis produced by many methods.</p><p></p><p>Deletion</p><p>Key word</p><p>Title word</p><p>Location</p><p>Cue</p><p>T.S.S</p><p>Deletion</p><p>Key word</p><p>Title word</p><p>Location</p><p>Cue</p><p>T.S.S</p><p>The hypnotist tries to obtain his subject's co-operation by pointing out to him the advantages to be secured, such as the help in curing a nervous illness.</p><p>Deletion</p><p>Key word</p><p>Title word</p><p>T.S.S</p><p>Deletion</p><p>Key word</p><p>Title word</p><p>T.S.S</p><p>The patient is reassured about any possible dangers he might suspect to be present in hypnosis.</p><p></p><p>Deletion</p><p>Key word</p><p>Title word</p><p>Location</p><p>T.S.S</p><p>Deletion</p><p>Key word</p><p>Title word</p><p>Location</p><p>T.S.S</p><p>External stimulation sometimes helpful to concentrate the subject's attention.</p><p></p><p>Deletion</p><p>Key word</p><p>Location</p><p>Cue</p><p>Sentence combination</p><p>T.S.S</p><p>Deletion</p><p>Key word</p><p>Location</p><p>Cue</p><p>Sentence combination</p><p>T.S.S</p><p>This leads to a fatigue of the eye-muscles and feeling tired so that his eyes are closing, then the hypnotist starts to talk to the subject.</p><p></p><p>Deletion</p><p>Key word</p><p>Cue</p><p>Sentence combination</p><p>T.S.S</p><p>Deletion</p><p>Key word</p><p>Cue</p><p>Sentence combination</p><p>T.S.S</p><p>In a susceptible subject, a light trance is induced and the hypnotist now begins deepen.</p><p></p><p>Deletion</p><p>Key word</p><p>Cue</p><p>T.S.S</p><p>Deletion</p><p>Key word</p><p>Cue</p><p>T.S.S</p><p>She immediately awakened her trance, slapped his face, and flounced out room, much to his discomfiture.</p><p>Copy-verbatim</p><p>Key word</p><p>Location</p><p>T.S.S</p><p>Deletion</p><p>Key word</p><p>Location</p><p>T.S.S</p><p></p><p>The hypnotist tries to obtain subject's co-operation.</p><p>Deletion</p><p>Key word</p><p>Title word</p><p>T.S.S</p><p>Deletion</p><p>Key word</p><p>Title word</p><p>T.S.S</p><p>Next, subject is asked to lie down on a couch, or sit in an easy-chair.</p><p></p><p>Deletion</p><p>Key word</p><p>Location</p><p>T.S.S</p><p>Deletion</p><p>Key word</p><p>Location</p><p>T.S.S</p><p>Hypnotist begins talk to the subject in a soft tone of voice.</p><p>Deletion</p><p>Key word</p><p>T.S.S</p><p>Deletion</p><p>Key word</p><p>T.S.S</p><p>Hypnotist now begins to deepen this trance and to test the reactions of the subject.</p><p></p><p>Deletion</p><p>Key word</p><p>Cue</p><p>T.S.S</p><p>Deletion</p><p>Key word</p><p>Cue</p><p>T.S.S</p><p>Subject will take up any suggestions the hypnotist puts forward.</p><p>Deletion</p><p>Key word</p><p>T.S.S</p><p>Deletion</p><p>Key word</p><p>T.S.S</p><p>Subject will go counter to the ideal of human dignity.</p><p></p><p>Deletion</p><p>Key word</p><p>Title word</p><p>Location</p><p>T.S.S</p><p>Deletion</p><p>Key word</p><p>Title word</p><p>Location</p><p>Cue</p><p>T.S.S</p><p>The subjects should sit in a quiet place, without any noise and then, look to a point.</p><p>Deletion</p><p>Key word</p><p>Location</p><p>Cue</p><p>T.S.S</p><p>Sentence combination</p><p>Invention</p><p>Deletion</p><p>Key word</p><p>Location</p><p>Cue</p><p>T.S.S</p><p>Sentence combination</p><p></p><p>A well-known story may quoted to illustrate.</p><p>Copy-verbatim</p><p>Deletion</p><p>Couch or an easy-chair is usually provided for the subject to lie down.</p><p></p><p>Deletion</p><p>Key word</p><p>Location</p><p>T.S.S</p><p>Deletion</p><p>Key word</p><p>Location</p><p>T.S.S</p><p>She had been hypnotized deeply he called away, and handed over demonstration of his assistants.</p><p>Key word</p><p>T.S.S</p><p>Copy-verbatim</p><p>Deletion</p><p>Key word</p><p>T.S.S</p><p>Hypnotist sometimes used some small bright object dangled just above eye-level.</p><p></p><p>Deletion</p><p>Key word</p><p>Cue</p><p>T.S.S</p><p>Deletion</p><p>Key word</p><p>Cue</p><p>T.S.S</p><p>Then, he will talk in a soft tone of voice, giving suggestions so that the subject cannot hear anything but the hypnotist's voice.</p><p>Deletion</p><p>Key word</p><p>T.S.S</p><p>Deletion</p><p>Key word</p><p>T.S.S</p><p>The most obvious one is a tremendous increase in the subject's suggestibility.</p><p>Deletion</p><p>Key word</p><p>Location</p><p>T.S.S</p><p>Deletion</p><p>Key word</p><p>Location</p><p>Cue</p><p>T.S.S</p><p>But the suggestions should not counter the ideal of human dignity or ethical and moral conceptions held by the subject.</p><p></p><p>Deletion</p><p>Key word</p><p>Title word</p><p>Sentence combination</p><p>Location</p><p>Cue</p><p>T.S.S</p><p>Deletion</p><p>Key word</p><p>Title word</p><p>Sentence combination</p><p>Location</p><p>Cue</p><p>T.S.S</p><p></p><p>The hypnotist tries to obtain his subject's co-operation by pointing out to him the advantages to be secured by the hypnosis.</p><p>Deletion</p><p>Key word</p><p>Title word</p><p>T.S.S</p><p>Deletion</p><p>Key word</p><p>Title word</p><p>T.S.S</p><p>The patient is reassured about any possible dangers he might suspect to be present in hypnosis, and he may also be told that is not a sign instability or weakness.</p><p>Deletion</p><p>Key word</p><p>Title word</p><p>T.S.S</p><p>Deletion</p><p>Key word</p><p>Title word</p><p>T.S.S</p><p>External stimulation is reduced to a minimum by drawing the curtains and excluding.</p><p>Deletion</p><p>Location</p><p>T.S.S</p><p>Deletion</p><p>Location</p><p>T.S.S</p><p>Successful suggestions of this kind are instrumental in deepening the hypnosis trance until final.</p><p>Deletion</p><p>Key word</p><p>T.S.S</p><p>Deletion</p><p>Key word</p><p>Location</p><p>T.S.S</p><p>This is particularly true when a suggestion is made which is contrary to the ethical and moral conceptions held.</p><p>Deletion</p><p>Key word</p><p>T.S.S</p><p>Deletion</p><p>Key word</p><p>T.S.S</p><p></p><p>Hypnosis will try to obtain his subject's co-operation by pointing out to him the advantages to be secured.</p><p>Deletion</p><p>Key word</p><p>Title word</p><p>T.S.S</p><p>Deletion</p><p>Key word</p><p>Title word</p><p>T.S.S</p><p>Next, the subject is asked to lie down on a couch or sit in an easy-chair and some of it helpful to concentrate the subject attention on some small bright object dangled just above eye-level.</p><p>Deletion</p><p>Key word</p><p>Sentence combination</p><p>Location</p><p>Cue</p><p>T.S.S</p><p>Deletion</p><p>Key word</p><p>Sentence combination</p><p>Location</p><p>Cue</p><p>T.S.S</p><p>Besides that, it will take up any suggestion the hypnotist puts up and act in the best of their ability.</p><p></p><p>Deletion</p><p>Key word</p><p>T.S.S</p><p>Deletion</p><p>Key word</p><p>T.S.S</p><p>Most common method is something along these lines. </p><p>Copy-verbatim</p><p>Deletion</p><p>Location</p><p>T.S.S</p><p></p><p>Hypnosis is a means of communication between the conscious mind and the subconscious mind.</p><p>Invention</p><p>Title word</p><p>Deletion</p><p>Key word</p><p>Location</p><p>Title word</p><p>Cue</p><p>T.S.S</p><p>For instance, the help in curing a nervous illness to be derived from the patient's remembering in the trance certain events which otherwise are inaccessible to his memory.</p><p>Deletion</p><p>Key word</p><p>Title word</p><p>T.S.S</p><p>Deletion</p><p>Key word</p><p>Title word</p><p>T.S.S</p><p>The hypnotists begin in a soft tone of voice with subject.</p><p>Deletion</p><p>Key word</p><p>T.S.S</p><p>Deletion</p><p>Key word</p><p>T.S.S</p><p>Successful suggestions of kind are instrumental in deepening hypnotic trance, finally, in particularly good subjects; all phenomena which will be discussed presently can be elicited.</p><p>Copy-verbatim</p><p>Key word</p><p>Location</p><p>T.S.S</p><p></p><p>Deletion</p><p>Key word</p><p>Location</p><p>T.S.S</p><p>Young man, lacking the seriousness of purpose.</p><p></p><p>Deletion</p><p>Key word</p><p>T.S.S</p><p>Deletion</p><p>Key word</p><p>T.S.S</p><p></p><p>Hypnosis can be producing by many methods.</p><p></p><p>Deletion</p><p>Key word</p><p>Title word</p><p>Location</p><p>Cue</p><p>T.S.S</p><p>Deletion</p><p>Key word</p><p>Title word</p><p>Location</p><p>Cue</p><p>T.S.S</p><p>First, hypnotist tries to obtain his subject's attention by pointing out.</p><p></p><p>Deletion</p><p>Key word</p><p>Sentence combination</p><p>Title word</p><p>Cue</p><p>T.S.S</p><p>Deletion</p><p>Key word</p><p>Sentence combination</p><p>Title word</p><p>Cue</p><p>T.S.S</p><p>Hypnosis also can help in curing a nervous illness or remembering.</p><p></p><p>Deletion</p><p>Key word</p><p>Title word</p><p>T.S.S</p><p>Deletion</p><p>Key word</p><p>Title word</p><p>T.S.S</p><p>Next method of hypnosis is the subject is asked to lie down on a couch or sit in an easy-chair.</p><p></p><p>Deletion</p><p>Key word</p><p>Sentence combination</p><p>Title word</p><p>Cue</p><p>Location</p><p>T.S.S</p><p>Deletion</p><p>Key word</p><p>Sentence combination</p><p>Title word</p><p>Cue</p><p>Location</p><p>T.S.S</p><p>Disruptive noises is something helpful to concentrate the subject attention.</p><p></p><p>Deletion</p><p>Key word</p><p>Sentence combination</p><p>Cue</p><p>Location</p><p>T.S.S</p><p>Deletion</p><p>Key word</p><p>Sentence combination</p><p>Cue</p><p>Location</p><p>T.S.S</p><p>This tremendous increase in suggestibility is exploited on stage to induce people to do foolish and ridiculous acts.</p><p>Copy-verbatim</p><p>Deletion</p><p>Key word</p><p>T.S.S</p><p></p><p>The patient is reassured about any possible dangers he might suspect to be present in hypnosis.</p><p>Deletion</p><p>Key word</p><p>Title word</p><p>T.S.S</p><p>Deletion</p><p>Key word</p><p>Title word</p><p>T.S.S</p><p>This leads quickly to a fatigue of the eye-muscles and thus facilitates his acceptance of the suggestion that he is feeling tired and that his eyes are closing.</p><p>Copy-verbatim</p><p>Key word</p><p>Cue</p><p>T.S.S</p><p>Copy-verbatim</p><p>Key word</p><p>Cue</p><p>T.S.S</p><p></p><p>The hypnotist now begins to talk to the subject in a soft tone of voice.</p><p>Deletion</p><p></p><p>Deletion</p><p>Key word</p><p>T.S.S</p><p></p><p>The responsible in large measure for all the others, is a tremendous increase in subject's suggestibility.</p><p></p><p>Deletion</p><p>Key word</p><p>Location</p><p>Cue</p><p>T.S.S</p><p>Deletion</p><p>Key word</p><p>Location</p><p>Cue</p><p>T.S.S</p><p>Suggestion the hypnotist puts forward and act on it to the best of ability.</p><p></p><p>Deletion</p><p>Key word</p><p>T.S.S</p><p>Deletion</p><p>Key word</p><p>T.S.S</p><p></p><p>There are many methods of producing hypnosis.</p><p></p><p>Deletion</p><p>Key word</p><p>Title word</p><p>Cue</p><p>Location</p><p>T.S.S</p><p>Deletion</p><p>Key word</p><p>Title word</p><p>Cue</p><p>Location</p><p>T.S.S</p><p>Firstly, the hypnotist must try to obtain a subject's co-operation by pointing out to him the advantages to be secured by hypnosis.</p><p>Deletion</p><p>Key word</p><p>Title word</p><p>T.S.S</p><p>Deletion</p><p>Key word</p><p>Title word</p><p>T.S.S</p><p>Secondly, hypnosis can be produced by reducing external stimulation to a minimum by drawing the curtains and excluding.</p><p></p><p>Deletion</p><p>Key word</p><p>Title word</p><p>Cue</p><p>Location</p><p>T.S.S</p><p>Sentence combination</p><p>Deletion</p><p>Key word</p><p>Title word</p><p>Cue</p><p>Location</p><p>T.S.S</p><p>Sentence combination</p><p>Besides, hypnotist can give suggestions which are more and more difficult of execution in order to test the reaction of the subject.</p><p>Deletion</p><p>Key word</p><p>Cue</p><p>T.S.S</p><p>Deletion</p><p>Key word</p><p>Cue</p><p>T.S.S</p><p>Additionally, a suggestion made by hypnotists must be contrary to the ethical and moral conceptions held by the subject.</p><p>Deletion</p><p>Key word</p><p>Location</p><p>T.S.S</p><p></p><p>Deletion</p><p>Key word</p><p>Location</p><p>T.S.S</p><p></p><p>External stimulation is decreased to a minimum by drawing the curtains and excluding, all disruptive noises.</p><p>Copy-verbatim</p><p>T.S.S</p><p>Deletion</p><p>Location</p><p>T.S.S</p><p>paraphrase</p><p></p><p>The hypnotist tries to obtain his subject co-operation and the patient is reassured about any possible danger he might suspect to present in hypnosis.</p><p>Deletion</p><p>Key word</p><p>Title word</p><p>T.S.S</p><p></p><p>Deletion</p><p>Key word</p><p>Title word</p><p>T.S.S</p><p></p><p>Sometimes hypnotist is helpful to concentrate the subject's attentions but leads quickly to a fatigue of the eye-muscles, thus facilitate his acceptance of the suggestion.</p><p>Deletion</p><p>Key word</p><p>Cue</p><p>T.S.S</p><p>Sentence combination</p><p></p><p>Deletion</p><p>Key word</p><p>Cue</p><p>T.S.S</p><p>Sentence combination</p><p></p><p>A tremendous increase in the subject's suggestibility that may be responsible in large measure for all the others.</p><p>Deletion</p><p>Key word</p><p>Cue</p><p>Location</p><p>T.S.S</p><p>Deletion</p><p>Key word</p><p>Cue</p><p>Location</p><p>T.S.S</p><p>Pointing the subject to be something or someone are not encouraged because they go counter to the ideal of human dignity and not the way hypnosis ought to be used.</p><p></p><p>Deletion</p><p>Key word</p><p>Title word</p><p>Cue</p><p>Location</p><p>T.S.S</p><p>Deletion</p><p>Key word</p><p>Title word</p><p>Cue</p><p>Location</p><p>T.S.S</p><p></p><p></p><p>The hypnotist is to obtain by pointing out if him, to be secured.</p><p></p><p>Deletion</p><p>Key word</p><p>Title word</p><p>T.S.S</p><p></p><p>Deletion</p><p>Key word</p><p>Title word</p><p>T.S.S</p><p></p><p>Firstly, they will ask to lie down on couch. </p><p>Deletion</p><p>Key word</p><p>Location</p><p>T.S.S</p><p>Deletion</p><p>Key word</p><p>Location</p><p>T.S.S</p><p>Secondly, it is helpful to concentrate the subjects attention on some small bright object dangled just above eye-level.</p><p>Deletion</p><p>Key word</p><p>Cue</p><p>T.S.S</p><p></p><p>Deletion</p><p>Key word</p><p>Cue</p><p>T.S.S</p><p></p><p>Next, try to talk to subject in a soft tone of voice.</p><p></p><p>Deletion</p><p>Key word</p><p>T.S.S</p><p></p><p>Deletion</p><p>Key word</p><p>Cue</p><p>T.S.S</p><p></p><p>In addition, he will ask top clap his hand together and tells it is impossible to separate his hands.</p><p>Deletion</p><p>Key word</p><p>Cue</p><p>T.S.S</p><p></p><p>Deletion</p><p>Key word</p><p>Cue</p><p>T.S.S</p><p></p><p>Last but not least, exploited on stage to induce people to do foolish and ridiculous acts and not to be encouraged.</p><p></p><p>Deletion</p><p>Key word</p><p>T.S.S</p><p></p><p>Deletion</p><p>Key word</p><p>T.S.S</p><p></p><p></p><p>There are many method of producing hypnosis.</p><p></p><p>Deletion</p><p>Key word</p><p>Title word</p><p>Cue</p><p>Location</p><p>T.S.S</p><p>Deletion</p><p>Key word</p><p>Title word</p><p>Cue</p><p>Location</p><p>T.S.S</p><p>Some method for hypnosis is the hypnotist tries to obtain his subject's co-operation by pointing out to him the advantages to be secured by the hypnosis, such as, the help in curing a nervous illness to be derived from patient's remembering in the trance certain events which otherwise are inaccessible to his memory.</p><p>Deletion</p><p>Key word</p><p>Title word</p><p>Cue</p><p>Location</p><p>T.S.S</p><p>Sentence combination</p><p>Deletion</p><p>Key word</p><p>Title word</p><p>Cue</p><p>Location</p><p>T.S.S</p><p>Sentence combination</p><p>Tremendous increase in the subject's suggestibility.</p><p></p><p>Deletion</p><p>Cue</p><p>Location</p><p>T.S.S</p><p>Deletion</p><p>Cue</p><p>Location</p><p>T.S.S</p><p>He will take up any suggestion the hypnotist puts forward and act on it to the best of his ability.</p><p></p><p>Copy-verbatim</p><p>T.S.S</p><p></p><p>Copy-verbatim</p><p>Key word</p><p>T.S.S</p><p></p><p>Such practices are not be encouraged because they go counter to the ideal of human dignity and are not the kind of way in which hypnosis ought to be used.</p><p></p><p>Deletion</p><p>Key word</p><p>Title word</p><p>Cue</p><p>Location</p><p>T.S.S</p><p>Deletion</p><p>Key word</p><p>Title word</p><p>Cue</p><p>Location</p><p>T.S.S</p><p>The methods of producing hypnosis are to obtain his subject's co-operation by pointing out the advantages to be secured.</p><p></p><p>Deletion</p><p>Key word</p><p>Title word</p><p>Cue</p><p>Location</p><p>T.S.S</p><p>Sentence combination</p><p>Deletion</p><p>Key word</p><p>Title word</p><p>Cue</p><p>Location</p><p>T.S.S</p><p>Sentence combination</p><p>Besides, to help in curing a nervous illness.</p><p>Deletion</p><p>Key word</p><p>Title word</p><p>T.S.S</p><p>Deletion</p><p>Key word</p><p>Title word</p><p>T.S.S</p><p>Next, the subject asked to lie down on a couch.</p><p></p><p>Deletion</p><p>Key word</p><p>Location</p><p>T.S.S</p><p>Deletion</p><p>Key word</p><p>Location</p><p>T.S.S</p><p>External stimulation is helpful to concentrate the subject's attention.</p><p></p><p>Deletion</p><p>Key word</p><p>Cue</p><p>Location</p><p>T.S.S</p><p>Sentence combination</p><p>Deletion</p><p>Key word</p><p>Cue</p><p>Location</p><p>T.S.S</p><p>Sentence combination</p><p>This leads quickly to a fatigue.</p><p></p><p>Deletion</p><p>Key word</p><p>Cue</p><p>T.S.S</p><p>Deletion</p><p>Key word</p><p>Cue</p><p>T.S.S</p><p>The hypnotist talk to subject in a soft tone of voice.</p><p>Deletion</p><p>Key word</p><p>T.S.S</p><p>Deletion</p><p>Key word</p><p>T.S.S</p><p>A light trance is thus induced after a few minutes.</p><p>Deletion</p><p>Key word</p><p>Cue</p><p>T.S.S</p><p>Deletion</p><p>Key word</p><p>Cue</p><p>T.S.S</p><p>Besides, it'll ask the subject to claps his hands together.</p><p></p><p>Deletion</p><p>Key word</p><p>Cue</p><p>T.S.S</p><p>Deletion</p><p>Key word</p><p>Cue</p><p>T.S.S</p><p>The type of phenomena is tremendous which increase in the subject's suggestibility.</p><p></p><p>Deletion</p><p>Key word</p><p>Cue</p><p>Location</p><p>T.S.S</p><p>Sentence combination</p><p>Deletion</p><p>Key word</p><p>Cue</p><p>Location</p><p>T.S.S</p><p>Sentence combination</p><p>Practices are not to be encouraged as they go counter to the ideal of human dignity.</p><p></p><p>Deletion</p><p>Key word</p><p>Title word</p><p>Cue</p><p>Location</p><p>T.S.S</p><p>Deletion</p><p>Key word</p><p>Title word</p><p>Cue</p><p>Location</p><p>T.S.S</p><p></p><p>External stimulation is reduced to a minimum by drawing the curtains and extending, all disruptive noises.</p><p>Deletion</p><p>Location</p><p>T.S.S</p><p>Deletion</p><p>Location</p><p>T.S.S</p><p>The hypnotist now begins to talk to the subject in a soft tone of voice, repeating suggestions to the effect that the subject is getting tired.</p><p>Deletion</p><p>Key word</p><p>T.S.S</p><p>Deletion</p><p>Key word</p><p>T.S.S</p><p>The hypnotist now begins to deepen this trance and to test the reactions of the subject by giving suggestions which are more and more difficult of execution.</p><p>Deletion</p><p>Key word</p><p>Cue</p><p>T.S.S</p><p>Deletion</p><p>Key word</p><p>Cue</p><p>T.S.S</p><p>Subject is wanted to lie down on a couch, or sit in easy-chair.</p><p>Copy-verbatim</p><p>Key word</p><p>T.S.S</p><p>Paraphrase</p><p>Deletion</p><p>Key word</p><p>Location</p><p>T.S.S</p><p>This tremendous increase is suggestibility often exploited on the stage to induce people to do foolish and ridiculous acts.</p><p></p><p>Deletion</p><p>Key word</p><p>T.S.S</p><p>Deletion</p><p>Key word</p><p>T.S.S</p><p></p><p>The hypnotist tries to get his subject's co-operation by pointing out to him the advantages to be secured by the hypnosis.</p><p>Deletion</p><p>Key word</p><p>Title word</p><p>T.S.S</p><p>Paraphrase</p><p>Deletion</p><p>Key word</p><p>Title word</p><p>T.S.S</p><p>Paraphrase</p><p> He will ask the subject to clasp his hands together, tell him that it is impossible for him to separate his hands. </p><p>Copy-verbatim</p><p>Key word</p><p>T.S.S</p><p>Deletion</p><p>Key word</p><p>Cue</p><p>T.S.S</p><p>The subject accepts every suggestion in hypnosis.</p><p>Invention</p><p>Deletion</p><p>Key word</p><p>Location</p><p>T.S.S</p><p>Sentence combination</p><p>However, lack of seriousness will could immediately awake the subject from the trance.</p><p></p><p>Deletion</p><p>Key word</p><p>Cue</p><p>Location</p><p>T.S.S</p><p>Sentence combination</p><p>Deletion</p><p>Key word</p><p>Cue</p><p>Location</p><p>T.S.S</p><p>Sentence combination</p><p></p><p>Hypnotist begins to talk to the subject in a soft tone of voice, repeating endlessly suggestions to the effect that the subject is feeling drowsy.</p><p>Deletion</p><p>Key word</p><p>T.S.S</p><p>Deletion</p><p>Key word</p><p>T.S.S</p><p>The phenomena can be elicited is may be responsible in large measure for all others is a tremendous increase in the subject's suggestibility.</p><p></p><p>Deletion</p><p>Key word</p><p>Cue</p><p>Location</p><p>T.S.S</p><p>Sentence combination</p><p>Deletion</p><p>Key word</p><p>Cue</p><p>Location</p><p>T.S.S</p><p>Sentence combination</p><p>Method in producing hypnosis is anything along these lines.</p><p></p><p></p><p>Deletion</p><p>Key word</p><p>Cue</p><p>Title word</p><p>Location</p><p>T.S.S</p><p>Sentence combination</p><p>Paraphrase</p><p>Deletion</p><p>Key word</p><p>Cue</p><p>Title word</p><p>Location</p><p>T.S.S</p><p>Sentence combination</p><p>The hypnotist tries to obtain his subject's co-operation by pointing out to him the advantages to be secured by the hypnosis, such as, for instance, the help in curing a nervous illness to be taken from the patient's remembering in the trance certain events which otherwise are inaccessible to his memory.</p><p>Copy-verbatim</p><p>Key word</p><p>Title word</p><p>T.S.S</p><p>Paraphrase</p><p>Copy-verbatim</p><p>Key word</p><p>Title word</p><p>T.S.S</p><p></p><p></p><p>There are a lot of methods of producing hypnosis such as pointing out to him the advantages to be secured by the hypnosis.</p><p></p><p>Deletion</p><p>Key word</p><p>Title word</p><p>Location</p><p>T.S.S</p><p>Sentence combination</p><p>Paraphrase</p><p>Deletion</p><p>Key word</p><p>Cue</p><p>Title word</p><p>Location</p><p>T.S.S</p><p>Sentence combination</p><p>Moreover, lie down on a couch or sit in an easy-chair is asking by subject.</p><p>Deletion</p><p>Location</p><p>T.S.S</p><p>Deletion</p><p>Location</p><p>T.S.S</p><p>Furthermore, use a soft tone of voice which is hypnotist starts to talk to the subject.</p><p>Deletion</p><p>Key word</p><p>T.S.S</p><p>Deletion</p><p>Key word</p><p>T.S.S</p><p>Other method is hypnotist begins to deepen the trance and to the reaction of subject.</p><p>Deletion</p><p>Key word</p><p>Cue</p><p>T.S.S</p><p>Deletion</p><p>Key word</p><p>Cue</p><p>T.S.S</p><p>Next, ask the subject to clasp his hands together and tell him that it is hard to separate his hands again.</p><p>Deletion</p><p>Key word</p><p>Cue</p><p>T.S.S</p><p>Deletion</p><p>Key word</p><p>Cue</p><p>T.S.S</p><p>Finally, use instruments in deepening the hypnotic trance.</p><p>Deletion</p><p>Key word</p><p>Location</p><p>T.S.S</p><p>Deletion</p><p>Key word</p><p>Location</p><p>T.S.S</p><p></p><p>Most important points of hypnosis are hypnotist tries to obtain his subject's co-operation by pointing out to him the advantages to be secured by the hypnosis and sometimes helpful to concentrate the subject’s attention on some small bright object.</p><p>Deletion</p><p>Key word</p><p>Cue</p><p>Title word</p><p>T.S.S</p><p>Sentence combination</p><p>Deletion</p><p>Key word</p><p>Cue</p><p>Title word</p><p>T.S.S</p><p>Sentence combination</p><p>This leads fast to a fatigue of eye-muscles.</p><p>Deletion</p><p>Key word</p><p>Cue</p><p>T.S.S</p><p>Paraphrase</p><p>Deletion</p><p>Key word</p><p>Cue</p><p>T.S.S</p><p>Besides that, the first and most obvious one, which, indeed, may be responsible in large measure for all others, is a tremendous increase in the subject's suggestibility.</p><p>Copy-verbatim</p><p>Key word</p><p>Title word</p><p>Location</p><p>T.S.S</p><p>Copy-verbatim</p><p>Key word</p><p>Cue</p><p>Title word</p><p>Location</p><p>T.S.S</p><p>Suggest to him he is a dog, he will go down on fours and rush around room barking and yelping. </p><p>Copy-verbatim</p><p>Key word</p><p>T.S.S</p><p>Deletion</p><p>Key word</p><p>T.S.S</p><p>These practices are not to be encouraged because people go counter to the ideal of human dignity and are not the type of way in which hypnosis ought to be used.</p><p></p><p>Deletion</p><p>Key word</p><p>Cue</p><p>Title word</p><p>Location</p><p>T.S.S</p><p>Paraphrase</p><p>Deletion</p><p>Key word</p><p>Cue</p><p>Title word</p><p>Location</p><p>T.S.S</p><p>Lastly, this is particularly true when a suggestion is made which is contrary to the ethical and moral conceptions held by the subject.</p><p></p><p>Cope-verbatim</p><p>Key word</p><p>Title word</p><p>Location</p><p>T.S.S</p><p>Cope-verbatim</p><p>Key word</p><p>Title word</p><p>Location</p><p>T.S.S</p><p></p><p>Hypnosis is helping in curing a nervous illnes to be derived from the patient's remembering in the trance certain events which otherwise are inaccessible to his memory.</p><p>Deletion</p><p>Key word</p><p>Title word</p><p>T.S.S</p><p>Deletion</p><p>Key word</p><p>Title word</p><p>T.S.S</p><p>Besides that, it is not a sign of weakness to be capable of being put in a hypnotic trance.</p><p>Deletion</p><p>Key word</p><p>Title word</p><p>Location</p><p>T.S.S</p><p>Deletion</p><p>Key word</p><p>Title word</p><p>Location</p><p>T.S.S</p><p>Next, when being hypnosis external stimulation is reduced to a minimum.</p><p>Deletion</p><p>Location</p><p>T.S.S</p><p>Deletion</p><p>Location</p><p>T.S.S</p><p>At the same time, concentrate the subject's attention on some small bright object dangled just above eye-level.</p><p>Deletion</p><p>Key word</p><p>Cue</p><p>T.S.S</p><p>Deletion</p><p>Key word</p><p>Cue</p><p>T.S.S</p><p>In fact, a light trance is thus induced after a few minutes.</p><p>Deletion</p><p>Key word</p><p>Cue</p><p>T.S.S</p><p>Deletion</p><p>Key word</p><p>Cue</p><p>T.S.S</p><p>Last but not least, they react to anything that hypnotist requested.</p><p>Key word</p><p>T.S.S</p><p>Invention</p><p>Deletion</p><p>Key word</p><p>Cue</p><p>Title word</p><p>Location</p><p>T.S.S</p><p>The hypnotist tries to obtain his subject's co-operation by pointing out to him the advantages to be secured by the hypnosis.</p><p>Deletion</p><p>Key word</p><p>Title word</p><p>T.S.S</p><p>Deletion</p><p>Key word</p><p>Title word</p><p>T.S.S</p><p>External stimulation is reduced to a minimum by drawing the curtains and excluding.</p><p>Deletion</p><p>Key word</p><p>Location </p><p>T.S.S</p><p>Deletion</p><p>Key word</p><p>Location </p><p>T.S.S</p><p>He will find to his astonishment, he cannot in real fact pull his hands. </p><p></p><p></p><p>Deletion</p><p>Key word</p><p>Cue</p><p>T.S.S</p><p>Sentence combination</p><p>Paraphrase</p><p>Deletion</p><p>Key word</p><p>T.S.S</p><p>This tremendous increase in suggestibility is often exploited on the stage.</p><p>Deletion</p><p>Key word</p><p>T.S.S</p><p>Deletion</p><p>Key word</p><p>T.S.S</p><p>Charcot, the great French neurologist, whose classes at one time were attended by Freud, was lecturing on hypnosis.</p><p>Deletion</p><p>Key word</p><p>T.S.S</p><p>Deletion</p><p>Key word</p><p>T.S.S</p><p></p><p>There are many methods of producing hypnosis.</p><p></p><p>Deletion</p><p>Key word</p><p>Cue</p><p>Title word</p><p>Location</p><p>T.S.S</p><p>Deletion</p><p>Key word</p><p>Cue</p><p>Title word</p><p>Location</p><p>T.S.S</p><p>Firstly method is try to obtain his subject's co-operation by pointing out to him the advantages to be secured by the hypnosis.</p><p>Deletion</p><p>Key word</p><p>T.S.S</p><p>Deletion</p><p>Key word</p><p>T.S.S</p><p>Secondly, the subject is asked to lie down on a couch, or sit in an easy-char.</p><p>Deletion</p><p>Key word</p><p>Location</p><p>T.S.S</p><p>Deletion</p><p>Key word</p><p>Location</p><p>T.S.S</p><p>He will ask the subject to clasp his hands together.</p><p>Deletion</p><p>Key word</p><p>Cue</p><p>T.S.S</p><p>Deletion</p><p>Key word</p><p>Cue</p><p>T.S.S</p><p>Besides that, the subject, try as he may find to his astonishment, that he cannot in actual fact pull his hand apart.</p><p>Deletion</p><p>Key word</p><p>T.S.S</p><p>Deletion</p><p>Key word</p><p>T.S.S</p><p>Suggest to him that he is Hitler, he will throw his arms about and produce an impassioned harangue.</p><p>Deletion</p><p>Key word</p><p>T.S.S</p><p>Deletion</p><p>Key word</p><p>T.S.S</p><p>It would not be well-known story may be quoted to illustrate. </p><p>Deletion</p><p>Key word</p><p>Cue </p><p>Location </p><p>T.S.S</p><p>Sentence combination</p><p>Deletion</p><p></p><p>Most common method is something along these lines. </p><p>Deletion</p><p>Location </p><p>T.S.S </p><p>Deletion</p><p>Location </p><p>T.S.S</p><p>The activity involved in hypnosis is subject is asked to lie down on a couch or sit in an easy-chair.</p><p>Deletion</p><p>Key word</p><p>T.S.S</p><p>Deletion</p><p>Key word</p><p>T.S.S</p><p>It is helpful to concentrate the subject's attention on some small bright object dangled just above eye-level, thus forcing him to look slightly upwards.</p><p>Deletion</p><p>Key word</p><p>Cue</p><p>T.S.S</p><p>Deletion</p><p>Key word</p><p>Cue</p><p>T.S.S</p><p>He will take up any suggestion the hypnotists puts forward and act on it to the best of his ability.</p><p>Copy-verbatim</p><p>Key word</p><p>T.S.S</p><p>Copy-verbatim</p><p>Key word</p><p>T.S.S</p><p>Suggest to him he is a dog, he will go down on fours and rush around room barking and yelping. </p><p>Copy-verbatim</p><p>Key word</p><p>T.S.S</p><p>Deletion</p><p>Key word</p><p>T.S.S</p><p>In conclusion, suggestion is made which is contrary to the ethical and moral conceptions held by the subject.</p><p>Deletion</p><p>Key word</p><p>Location</p><p>T.S.S</p><p>Deletion</p><p>Key word</p><p>Location</p><p>T.S.S</p><p></p><p>The hypnotist tries to obtain his subject's co-operation by pointing out to him the advantages to be secured.</p><p>Deletion</p><p>Key word</p><p>Title word</p><p>T.S.S</p><p>Deletion</p><p>Key word</p><p>Title word</p><p>T.S.S</p><p>Second, subject is asked to lie down on a couch or sit in an easy-chair and forcing him to look slightly upwards.</p><p></p><p>Deletion</p><p>Key word</p><p>Cue</p><p>Location</p><p>T.S.S</p><p>Sentence combination</p><p>Deletion</p><p>Key word</p><p>Cue</p><p>Location</p><p>T.S.S</p><p>Sentence combination</p><p>Third, the hypnotist begins to talk in a soft tone of voice, repeating endlessly suggestions to the effect that the subject is feeling drowsy.</p><p>Deletion</p><p>Key word</p><p>T.S.S</p><p>Deletion</p><p>Key word</p><p>T.S.S</p><p>Fourth, hypnotist begins to deepen this trace and to test the reactions of the subject by giving suggestions which are more and more difficult of execution.</p><p>Deletion</p><p>Key word</p><p>Cue</p><p>T.S.S</p><p>Deletion</p><p>Key word</p><p>Cue</p><p>T.S.S</p><p>Next, hypnotist will ask the subject to clasp his hands together, and tell him that it is impossible for him to separate his hands again.</p><p>Deletion</p><p>Key word</p><p>Cue</p><p>T.S.S</p><p>Deletion</p><p>Key word</p><p>Cue</p><p>T.S.S</p><p>Lastly, he will take up any suggestion the hypnotist puts forward and act on it to the best of his ability.</p><p>Copy-verbatim</p><p>Key word</p><p>T.S.S</p><p>Copy-verbatim</p><p>Key word</p><p>T.S.S</p><p>This tremendous increase in suggestibility is often exploited on the stage to induce people to do foolish and ridiculous acts.</p><p>Copy-verbatim</p><p>Key word</p><p>T.S.S</p><p>Copy-verbatim</p><p>Key word</p><p>T.S.S</p><p>It would not be true when a suggestion is made which is contrary to the ethical and moral conceptions held by the subject.</p><p>Copy-verbatim</p><p>Key word</p><p>Location </p><p>Cue </p><p>T.S.S</p><p>Sentence combination</p><p>Deletion </p><p>Key word</p><p>Location </p><p>T.S.S</p><p></p><p>There are many ways of producing hypnosis.</p><p></p><p>Deletion</p><p>Key word</p><p>Title word</p><p>Cue</p><p>Location</p><p>T.S.S</p><p>Sentence combination</p><p>Deletion</p><p>Key word</p><p>Title word</p><p>Cue</p><p>Location</p><p>T.S.S</p><p>Sentence combination</p><p>The most famous is something along these lines.</p><p>Deletion</p><p>Location</p><p>T.S.S</p><p>Deletion</p><p>Location</p><p>T.S.S</p><p>First, the hypnotist will try to obtain his subject by pointing out the advantages to be secured by the hypnosis.</p><p>Deletion</p><p>Key word</p><p>Title word</p><p>T.S.S</p><p>Deletion</p><p>Key word</p><p>Title word</p><p>T.S.S</p><p>Next, the subject will be asked to lie down on a couch and reduced all disruptive noises.</p><p></p><p>Deletion</p><p>Key word</p><p>Location</p><p>T.S.S</p><p>Sentence combination</p><p>Deletion</p><p>Key word</p><p>Location</p><p>T.S.S</p><p>Sentence combination</p><p>It is sometimes helpful to concentrate the subject's focus on object dangled just above eye-level.</p><p>Deletion</p><p>Key word</p><p>Cue</p><p>T.S.S</p><p>Deletion</p><p>Key word</p><p>Cue</p><p>T.S.S</p><p>The hypnotist now starts to talk in soft tone voice.</p><p></p><p>Deletion</p><p>Key word</p><p>T.S.S</p><p>Deletion</p><p>Key word</p><p>T.S.S</p><p>The subject, Successful suggestions of this kind are instrumental in deepening the hypnotic trance until, in particularly good subjects; all the phenomena which will be discussed presently can elicit.</p><p>Copy-verbatim</p><p>Key word</p><p>Location</p><p>T.S.S</p><p>Sentence combination</p><p>Deletion</p><p>Key word</p><p>Location</p><p>T.S.S</p><p>Having induced a reasonably deep hypnotic trance in our subject, what types of phenomena can be elicited.</p><p>Copy-verbatim</p><p>Key word</p><p>Location  </p><p>T.S.S</p><p>Copy-verbatim</p><p>Key word</p><p>Location </p><p>T.S.S</p><p>He will take up any suggestion the hypnotist puts forward and act on it.</p><p>Deletion</p><p>Key word</p><p>T.S.S</p><p>Deletion</p><p>Key word</p><p>T.S.S</p><p>Such practices are not to be encouraged because they go counter to the ideal of human dignity.</p><p></p><p>Deletion</p><p>Key word</p><p>Title word</p><p>Cue</p><p>Location</p><p>T.S.S</p><p>Deletion</p><p>Key word</p><p>Title word</p><p>Cue</p><p>Location</p><p>T.S.S</p><p>This is particularly true when a suggestion is made which is contrary to the ethical and moral conceptions held by the subject. </p><p>Copy-verbatim</p><p>Key word</p><p>Location  </p><p>T.S.S</p><p>Copy-verbatim</p><p>Key word</p><p>Location  </p><p>T.S.S</p><p></p><p>Every experienced hypnotist employs variations differing slightly from those of others.</p><p>Deletion</p><p>Key word</p><p>Title word</p><p>Cue</p><p>Location</p><p>T.S.S</p><p>Sentence combination</p><p>Deletion</p><p>Key word</p><p>Title word</p><p>Cue</p><p>Location</p><p>T.S.S</p><p>Sentence combination</p><p>He will eventually remembering in the trace certain events.</p><p></p><p>Deletion</p><p>Key word</p><p>Title word</p><p>T.S.S</p><p>Deletion</p><p>Key word</p><p>Title word</p><p>T.S.S</p><p>subject is asked to lie down on a couch, or sit in an easy-chair. </p><p></p><p>Deletion</p><p>Key word</p><p>Location </p><p>T.S.S</p><p>Deletion</p><p>Key word</p><p>Location </p><p>T.S.S</p><p>External stimulation is reduced to a minimum by drawing the curtains and excluding, as far as possible, all disruptive noises.</p><p>Copy-verbatim </p><p>Location </p><p>T.S.S</p><p>Copy-verbatim</p><p>Location </p><p>T.S.S</p><p>The subject will fall into deep sleep.</p><p>Deletion</p><p>Key word</p><p>T.S.S</p><p>Deletion</p><p>Key word</p><p>T.S.S</p><p>Subject may be responsible in large measure for all the others is increase in the subject’s suggestibility.</p><p>Deletion</p><p>Key word</p><p>Cue</p><p>Location</p><p>T.S.S</p><p>Deletion</p><p>Key word</p><p>Cue</p><p>Location</p><p>T.S.S</p><p>He will take up any suggestion the hypnotist puts forward and act on it to the best of ability.</p><p>Deletion</p><p>Key word</p><p>T.S.S</p><p>Deletion</p><p>Key word</p><p>T.S.S</p><p>It will not be hypnotized deeply he was called away.</p><p>Deletion</p><p>Key word</p><p>Cue </p><p>Location </p><p>T.S.S</p><p>Sentence combination</p><p>Deletion</p><p>Key word</p><p>T.S.S</p><p>Young man, lacking the seriousness of purpose so desirable in students of medicine, French ones, suggested to the young lady she should remove her clothes. </p><p>Copy-verbatim</p><p>Key word</p><p>T.S.S</p><p>Deletion </p><p>Key word  </p><p>T.S.S</p><p></p><p>There are many methods of producing hypnosis.</p><p></p><p>Deletion</p><p>Key word</p><p>Title word</p><p>Cue</p><p>Location</p><p>T.S.S</p><p>Sentence combination</p><p>Deletion</p><p>Key word</p><p>Title word</p><p>Cue</p><p>Location</p><p>T.S.S</p><p>Sentence combination</p><p>The hypnotist tries to obtain his subject co-operation by pointing out to him the advantages to be secured by the hypnosis.</p><p>Deletion</p><p>Key word</p><p>Title word</p><p>T.S.S</p><p>Deletion</p><p>Key word</p><p>Title word</p><p>T.S.S</p><p>External stimulation is reduced to a minimum by drawing the curtains and excluding, as far as possible, all disruptive noises. </p><p>Copy-verbatim</p><p>Location </p><p>T.S.S</p><p>Copy-verbatim</p><p>Location </p><p>T.S.S</p><p>Then, concentrate the subject's attention by dangling small bright object above the eye-level to inflict eye-muscles fatigue.</p><p>Deletion</p><p>Key word</p><p>Cue</p><p>T.S.S</p><p>Sentence combination</p><p>Deletion</p><p>Key word</p><p>Cue</p><p>T.S.S</p><p>Sentence combination</p><p>Successful suggestions of this kind are instrumental in deepening the hypnotic trance until, finally, in particularly good subjects.</p><p>Deletion</p><p>Key word</p><p>Location </p><p>T.S.S</p><p>Deletion</p><p>Key word</p><p>Location </p><p>T.S.S</p><p>Having induced a reasonably deep hypnotic trance in our subject.</p><p>Deletion</p><p>Key word</p><p>Location </p><p>T.S.S</p><p>Deletion</p><p>Key word</p><p>Location </p><p>T.S.S</p><p>He will take up suggestion the hypnotist puts forward and act on it to his ability. </p><p>Copy-verbatim</p><p>Key word  </p><p>T.S.S</p><p>Deletion </p><p>Key word</p><p>T.S.S</p><p></p><p>There are many ways to produce hypnosis.</p><p>Deletion</p><p>Key word</p><p>Title word</p><p>Cue</p><p>Location</p><p>T.S.S</p><p>Deletion</p><p>Key word</p><p>Title word</p><p>Cue</p><p>Location</p><p>T.S.S</p><p>First and foremost, hypnotist will try to obtain his subject co-operation by pointing out to him the benefit being secured from hypnosis by helping him curing a nervous illness to derive the patient memory.</p><p>Deletion</p><p>Key word</p><p>Title word</p><p>T.S.S</p><p>Paraphrase</p><p>Deletion</p><p>Key word</p><p>Title word</p><p>T.S.S</p><p>Paraphrase</p><p>Then, the patient will reassure if danger will be present in hypnosis.</p><p></p><p>Deletion</p><p>Key word</p><p>Title word</p><p>Location</p><p>T.S.S</p><p>Deletion</p><p>Key word</p><p>Title word</p><p>Location</p><p>T.S.S</p><p>Second method is the subject is asked to lie down.</p><p></p><p>Deletion</p><p>Key word</p><p>Location</p><p>T.S.S</p><p>Deletion</p><p>Key word</p><p>Location</p><p>T.S.S</p><p>Then, external stimulation will be reduce to minimum.</p><p>Deletion</p><p>Location</p><p>T.S.S</p><p>Deletion</p><p>Location</p><p>T.S.S</p><p>Sometimes, it will help him in concentrating to the subject attention.</p><p></p><p>Deletion</p><p>Key word</p><p>Cue</p><p>T.S.S</p><p>Deletion</p><p>Key word</p><p>Cue</p><p>T.S.S</p><p>After that, the hypnotist will begin to talk with the soft tone when he observes the patient fatigue till the subject falling into a deep sleep.</p><p>Deletion</p><p>Key word</p><p>T.S.S</p><p>Deletion</p><p>Key word</p><p>T.S.S</p><p>Subject is wanted to lie down on a couch, or sit in easy-chair.</p><p>Copy-verbatim</p><p>Key word</p><p>T.S.S</p><p>Paraphrase</p><p>Deletion</p><p>Key word</p><p>Location</p><p>T.S.S</p><p>The hypnotist tests the reaction of the subject by giving suggestion.</p><p></p><p>Deletion</p><p>Key word</p><p>Cue</p><p>T.S.S</p><p>Deletion</p><p>Key word</p><p>Cue</p><p>T.S.S</p><p></p><p>There are many methods of producing hypnosis.</p><p>Deletion</p><p>Key word</p><p>Title word</p><p>Cue</p><p>Location</p><p>T.S.S</p><p>Deletion</p><p>Key word</p><p>Title word</p><p>Cue</p><p>Location</p><p>T.S.S</p><p>Hypnotist is help in curing a nervous illness.</p><p></p><p>Deletion</p><p>Key word</p><p>Title word</p><p>T.S.S</p><p>Deletion</p><p>Key word</p><p>Title word</p><p>T.S.S</p><p>Next, hypnosis is way with to lie down on a couch or sit in an easy-chair that because to help concentrate the subject's attention on some small object dangled just above eye-level.</p><p>Deletion</p><p>Key word</p><p>Cue</p><p>Location</p><p>T.S.S</p><p>Sentence combination</p><p>Deletion</p><p>Key word</p><p>Cue</p><p>Location</p><p>T.S.S</p><p>Sentence combination</p><p>Then, the hypnotist try talk in soft tone of voice with repeat and the subject will feel drowsy.</p><p>Deletion</p><p>Key word</p><p>T.S.S</p><p>Deletion</p><p>Key word</p><p>T.S.S</p><p>In a susceptible subject, a light trance is induced a few minutes, the hypnotist begins to deepen trance and to test reactions of the subject by giving suggestions which are more and more difficult of execution.</p><p>Copy-verbatim</p><p>Key word</p><p>T.S.S</p><p>Deletion</p><p>Key word</p><p>T.S.S</p><p>he will ask the subject to clasp his hands together.</p><p>Deletion</p><p>Key word</p><p>T.S.S</p><p>Deletion</p><p>Key word</p><p>Cue </p><p>T.S.S</p><p>Lastly, the phenomena will tell presently can be elicited.</p><p>Deletion</p><p>Key word</p><p>Location</p><p>T.S.S</p><p>Deletion</p><p>Key word</p><p>Location</p><p>T.S.S</p><p></p><p>Hypnosis is inaccessible to the memory of subjects obtained by hypnotist.</p><p>Deletion</p><p>Key word</p><p>Title word</p><p>T.S.S</p><p>Deletion</p><p>Key word</p><p>Title word</p><p>T.S.S</p><p>The patient is reassured any dangers he might suspect to be present in hypnosis, he may also be told that it is not a sign of instability or weakness to be capable of being put in a hypnotic trance, but that, quite on the contrary, a certain amount of intelligence and concentration on the part of the subject is absolutely essential.</p><p>Copy-verbatim</p><p>Key word</p><p>Location </p><p>T.S.S</p><p>Deletion</p><p>Key word</p><p>Location </p><p>T.S.S</p><p>External stimulation reduces to minimum excluding noises.</p><p></p><p>Deletion</p><p>Location</p><p>T.S.S</p><p>Deletion</p><p>Location</p><p>T.S.S</p><p>Concentrate the subject’s attention on small bright object but leads quickly to fatigue of eye-muscles.</p><p></p><p>Deletion</p><p>Key word</p><p>Cue</p><p>T.S.S</p><p>Sentence combination</p><p>Deletion</p><p>Key word</p><p>Cue</p><p>T.S.S</p><p>Sentence combination</p><p>He will ask the subject to clasp his hands together.</p><p>Deletion</p><p>Key word</p><p>T.S.S</p><p>Deletion</p><p>Key word</p><p>Cue</p><p>T.S.S</p><p>Phenomena can be elicited is a tremendous increase in the subject's suggestibility.</p><p></p><p>Deletion</p><p>Key word</p><p>Cue</p><p>Location</p><p>T.S.S</p><p>Sentence combination</p><p>Deletion</p><p>Key word</p><p>Cue</p><p>Location</p><p>T.S.S</p><p>Sentence combination</p><p>It is particularly true when suggestion made which is contrary to the ethical and moral conceptions held by the subject.</p><p></p><p>Deletion</p><p>Key word</p><p>Location</p><p>T.S.S</p><p>Deletion</p><p>Key word</p><p>Location</p><p>T.S.S</p><p>Charcot, the great French neurologist, was lecturing on hypnosis and was demonstrating the phenomena of the hypnotic trance on a young girl of eighteen.</p><p>Deletion</p><p>Key word</p><p>T.S.S</p><p>Deletion</p><p>Key word</p><p>T.S.S</p><p></p><p>There are many methods of producing hypnosis.</p><p>Deletion</p><p>Key word</p><p>Title word</p><p>Cue</p><p>Location</p><p>T.S.S</p><p>Deletion</p><p>Key word</p><p>Title word</p><p>Cue</p><p>Location</p><p>T.S.S</p><p>The patient is reassured about any possible dangers he might suspect to be present in hypnosis, and he may also be told (quite truthfully) that it is not a sign of instability or weakness to be capable of being put in a hypnotic trance, but that, quite on the contrary, a certain amount of intelligence and concentration on the part of the subject is absolutely essential.</p><p>Deletion</p><p>Key word</p><p>Location</p><p>T.S.S</p><p>Deletion</p><p>Key word</p><p>Location</p><p>T.S.S</p><p> The subject is asked to lie down on a couch and external stimulation is reduced to a minimum.</p><p>Deletion</p><p>Key word</p><p>Location</p><p>T.S.S</p><p>Sentence combination</p><p>Deletion</p><p>Key word</p><p>Location</p><p>T.S.S</p><p>Sentence combination</p><p>The subject, try as he may, finds, to his astonishment, that he cannot pull his hands apart. </p><p>Copy-verbatim </p><p>Key word</p><p>T.S.S</p><p>Deletion </p><p>Key word</p><p>T.S.S</p><p></p><p>There are many methods of producing hypnosis.</p><p></p><p>Deletion</p><p>Key word</p><p>Title word</p><p>Cue</p><p>Location</p><p>T.S.S</p><p>Deletion</p><p>Key word</p><p>Title word</p><p>Cue</p><p>Location</p><p>T.S.S</p><p>The hypnosist tries to obtain his subject's co-operation by pointing out to him the advantages to be secured by the hypnosis.</p><p></p><p>Deletion</p><p>Key word</p><p>Title word</p><p>T.S.S</p><p>Deletion</p><p>Key word</p><p>Title word</p><p>T.S.S</p><p>External stimulation is reduced to a minimum by drawing the curtains and excluding as far as possible, all disruptive noises.</p><p>Copy-verbatim</p><p>Copy-verbatim</p><p>Location </p><p>T.S.S</p><p>Instrumental in deepening the hypnotic trance until, finally, in particularly good subjects, all the phenomena which will be discussed presently can be elicited.</p><p>Deletion</p><p>Key word</p><p>Location</p><p>T.S.S</p><p>Deletion</p><p>Key word</p><p>Location</p><p>T.S.S</p><p>Tremendous increase in the subject's suggestibility.</p><p></p><p>Deletion</p><p>Key word</p><p>Cue</p><p>Location</p><p>T.S.S</p><p>Deletion</p><p>Key word</p><p>Cue</p><p>Location</p><p>T.S.S</p><p></p><p>There are many methods of producing hypnosis.</p><p>Deletion</p><p>Key word</p><p>Title word</p><p>Cue</p><p>Location</p><p>T.S.S</p><p>Deletion</p><p>Key word</p><p>Title word</p><p>Cue</p><p>Location</p><p>T.S.S</p><p>Subject is asked to lie down on a couch, or sit in an easy-chair. </p><p>Copy-verbatim</p><p>Key word</p><p>Location</p><p>T.S.S</p><p>Deletion </p><p>Key word</p><p>Location</p><p>T.S.S</p><p>It is sometimes helpful to concentrate the subject's attention on some small bright object dangled just above eye-level.</p><p>Deletion</p><p>Key word</p><p>Cue </p><p>T.S.S</p><p>Deletion</p><p>Key word</p><p>Cue </p><p>T.S.S</p><p>Basically, the hypnotized for a person can make one's not awake and not aware of the actions of themselves.</p><p>Invention </p><p>Deletion</p><p>Key word</p><p>T.S.S</p><p></p><p></p><p>The hypnosis is to tries to obtain his subject's co-operation by pointing out to him the advantages to be secured by hypnosis.</p><p>Deletion</p><p>Key word</p><p>Title word</p><p>T.S.S</p><p>Deletion</p><p>Key word</p><p>Title word</p><p>T.S.S</p><p>However, it is helpful to concentrate the subject attention on some small bright object dangled just above eye-level, otherwise the subject is a soft tone of voice, repeating endlessly suggestions to effect that the subject is feeling drowsy.</p><p>Deletion</p><p>Key word</p><p>Cue</p><p>T.S.S</p><p>Sentence combination</p><p></p><p>Deletion</p><p>Key word</p><p>Cue</p><p>T.S.S</p><p>Sentence combination</p><p>Furthermore, they must mention because it is probably phenomena such as these which are must familiar to all people.</p><p></p><p>Deletion</p><p>Key word</p><p>Cue</p><p>Location</p><p>Title word</p><p>T.S.S</p><p>Sentence combination</p><p>Deletion</p><p>Key word</p><p>Cue</p><p>Location</p><p>Title word</p><p>T.S.S</p><p>Sentence combination</p><p>The hypnosis trance and quite on the contrary, a certain amount of intelligence and concentration on the part of the subject is absolutely essential.</p><p>Deletion</p><p>Key word</p><p>Location</p><p>Title word</p><p>T.S.S</p><p>Deletion</p><p>Key word</p><p>Location</p><p>Title word</p><p>T.S.S</p><p>On the position the particular these when a suggestion is made which is contrary to the ethical and moral conceptions held by the subject.</p><p>Deletion</p><p>Key word</p><p>Location</p><p>T.S.S</p><p>Deletion</p><p>Key word</p><p>Location</p><p>T.S.S</p><p></p><p>A method to producing hypnosis is the hypnotist tries to obtain his subject co-operation by pointing out to him the advantages to be secured by the hypnosis.</p><p></p><p>Deletion</p><p>Key word</p><p>Cue</p><p>Location</p><p>Title word</p><p>T.S.S</p><p>Sentence combination</p><p>Deletion</p><p>Key word</p><p>Cue</p><p>Location</p><p>Title word</p><p>T.S.S</p><p>Sentence combination</p><p>Besides that, the subject is asked to lie down on a couch or sit in an easy chair.</p><p>Deletion</p><p>Key word</p><p>Location</p><p>T.S.S</p><p>Deletion</p><p>Key word</p><p>Location</p><p>T.S.S</p><p>There are many methods of producing hypnosis.</p><p></p><p>Deletion</p><p>Key word</p><p>Cue</p><p>Location</p><p>Title word</p><p>T.S.S</p><p>Deletion</p><p>Key word</p><p>Cue</p><p>Location</p><p>Title word</p><p>T.S.S</p><p>The patient is reassured about any possible dangers and might suspect to be present in hypnosis.</p><p>Deletion</p><p>Key word</p><p>Location</p><p>Title word</p><p>T.S.S</p><p>Deletion</p><p>Key word</p><p>Location</p><p>Title word</p><p>T.S.S</p><p>External stimulation is reduced to a minimum by drawing the curtains and excluding.</p><p>Deletion</p><p>Location</p><p>T.S.S</p><p>Deletion</p><p>Location</p><p>T.S.S</p><p>Successful suggestions of this kind are instrumental in deepening the hypnotic trance, until all the phenomena which will be discussed presently can be elicited.</p><p>Deletion</p><p>Key word</p><p>Location</p><p>T.S.S</p><p>Deletion</p><p>Key word</p><p>Location</p><p>T.S.S</p><p>Tremendous increase in suggestibility is often exploited on the stage to induce people to do foolish and ridiculous acts.</p><p></p><p>Deletion</p><p>Key word</p><p>Cue</p><p>Location</p><p>T.S.S</p><p>Sentence combination</p><p>Deletion</p><p>Key word</p><p>Cue</p><p>Location</p><p>T.S.S</p><p>Sentence combination</p><p>Practices are not to be encountered because they go counter to the ideal of human dignity.</p><p>Deletion</p><p>Key word</p><p>Cue</p><p>Location</p><p>Title word</p><p>T.S.S</p><p>Deletion</p><p>Key word</p><p>Cue</p><p>Location</p><p>Title word</p><p>T.S.S</p><p>Some of the methods of producing hypnosis are the hypnotist tries to obtain his subject's co-operation by pointing out to him the advantages to be secured by the hypnosis.</p><p>Deletion</p><p>Key word</p><p>Title word</p><p>T.S.S</p><p>Deletion</p><p>Key word</p><p>Title word</p><p>T.S.S</p><p>Next, the subject will be reassured that he might suspect to be present in hypnosis.</p><p>Deletion</p><p>Key word</p><p>Location</p><p>Title word</p><p>T.S.S</p><p>Deletion</p><p>Key word</p><p>Location</p><p>Title word</p><p>T.S.S</p><p>The subject also asked to lie down on a couch, or sit in an easy-chair, and then the hypnotist begins to talk to the subject in a soft tone of voice.</p><p>Deletion</p><p>Key word</p><p>Location</p><p>T.S.S</p><p>Sentence combination</p><p>Deletion</p><p>Key word</p><p>Location</p><p>T.S.S</p><p>Sentence combination</p><p>After that, the hypnotist begins to deepen this trance and to test the reactions of the subject by give them to choose on which are more and more difficult of execution.</p><p>Deletion</p><p>Key word</p><p>Cue</p><p>T.S.S</p><p>Deletion</p><p>Key word</p><p>Cue</p><p>T.S.S</p><p>There are many methods of producing hypnosis.</p><p>Deletion</p><p>Key word</p><p>Cue</p><p>Location</p><p>Title word</p><p>T.S.S</p><p>Deletion</p><p>Key word</p><p>Cue</p><p>Location</p><p>Title word</p><p>T.S.S</p><p>The hypnotist tries to obtain his subject's co-operation by pointing out.</p><p>Deletion</p><p>Key word</p><p>T.S.S</p><p>Deletion</p><p>Key word</p><p>T.S.S</p><p>External stimulation is reduced to a minimum by drawing the curtains.</p><p>Deletion</p><p>Location </p><p>T.S.S</p><p>Deletion</p><p>Location </p><p>T.S.S</p><p>He will try as he may, finds, to his astonishment, he cannot in fact pull his hands apart. </p><p></p><p>Deletion</p><p>Key word</p><p>Cue </p><p>T.S.S</p><p>Sentence combination</p><p>Deletion</p><p>Key word</p><p>T.S.S</p><p>Having induced a reasonably deep hypnotic trance in our subject, what types of phenomena can be elicited.</p><p>Copy-verbatim</p><p>Key word</p><p>Location</p><p>T.S.S</p><p>Copy-verbatim</p><p>Key word</p><p>Location</p><p>T.S.S</p><p>There are many The hypnotist tries to obtain his subject's co-operation by pointing out.</p><p>Deletion</p><p>Key word</p><p>Cue</p><p>Location</p><p>Title word</p><p>T.S.S</p><p>Sentence combination</p><p>Deletion</p><p>Key word</p><p>T.S.S</p><p>First, the hypnotist tries to obtain his subject's co-operation by pointing out to him the advantages to be secured by the hypnosis.</p><p>Deletion</p><p>Key word</p><p>Title word</p><p>T.S.S</p><p>Deletion</p><p>Key word</p><p>Title word</p><p>T.S.S</p><p>Second, the subject is asked to lie down on a couch, or sit in an easy-chair.</p><p>Copy-verbatim</p><p>Key word</p><p>Location </p><p>T.S.S</p><p>Copy-verbatim</p><p>Key word</p><p>Location </p><p>T.S.S</p><p>Third, the subject is forced to look slightly upwards.</p><p>Deletion</p><p>Key word</p><p>Cue</p><p>T.S.S</p><p>Deletion</p><p>Key word</p><p>Cue</p><p>T.S.S</p><p>Forth, the hypnotist begin to talk to the subject in a soft tone of voice and repeatedly until his eyes are closing.</p><p>Deletion</p><p>Key word</p><p>T.S.S</p><p>Deletion</p><p>Key word</p><p>T.S.S</p><p>Finally all the phenomena which will be discussed presently can be elicited.</p><p>Deletion</p><p>Key word</p><p>Location</p><p>T.S.S</p><p>Deletion</p><p>Key word</p><p>Location</p><p>T.S.S</p><p>There are many methods to produce Hypnosis.</p><p></p><p>Deletion</p><p>Key word</p><p>Cue</p><p>Location</p><p>Title word</p><p>T.S.S</p><p>Deletion</p><p>Key word</p><p>Cue</p><p>Location</p><p>Title word</p><p>T.S.S</p><p>There are many methods to produce Hypnosis.</p><p>Deletion</p><p>Key word</p><p>Location</p><p>T.S.S</p><p>Deletion</p><p>Key word</p><p>Location</p><p>T.S.S</p><p>The function of external stimulation is to reduce noises.</p><p>Deletion</p><p>Location</p><p>T.S.S</p><p>Deletion</p><p>Location</p><p>T.S.S</p><p>It helps to concentrate the subject's attention on some small bright object.</p><p>Deletion</p><p>Key word</p><p>Cue</p><p>T.S.S</p><p>Deletion</p><p>Key word</p><p>Cue</p><p>T.S.S</p><p>Second, hypnotist is asked to talk the subject in a soft tone of voice repeating endlessly suggestions to the effect that the subject is feeling drowsy.</p><p>Deletion</p><p>Key word</p><p>T.S.S</p><p>Deletion</p><p>Key word</p><p>T.S.S</p><p>In a susceptible subject, a light trance is thus induced after a few minutes, and the hypnotist now begins to deepen this trance and to test the reactions of the subject by giving suggestions which are more and more difficult of execution. </p><p>Copy-verbatim</p><p>Key word</p><p>Location </p><p>Cue </p><p>T.S.S</p><p>Copy-verbatim</p><p>Key word</p><p>Location </p><p>Cue </p><p>T.S.S</p><p>He will ask the subject to clasp his hands together.</p><p>Deletion</p><p>Key word</p><p>T.S.S</p><p>Deletion</p><p>Key word</p><p>Cue</p><p>T.S.S</p><p>The subject, attempt he may, finds, to his astonishment, he cannot pull his hands apart. </p><p>Cope-verbatim </p><p>Key word</p><p>T.S.S</p><p>Paraphrase </p><p>Deletion</p><p>Key word</p><p>T.S.S</p><p>Paraphrase </p><p>Almost every experienced hypnotist employs variations differing slightly from those of others.</p><p>Deletion</p><p>Key word</p><p>Cue</p><p>Location</p><p>Title word</p><p>T.S.S</p><p>Deletion</p><p>Key word</p><p>Cue</p><p>Location</p><p>Title word</p><p>T.S.S</p><p>Besides, the hypnotist tries to obtain his subject's concern by pointing out to him the benefits.</p><p>Deletion</p><p>Key word</p><p>Title word</p><p>T.S.S</p><p>Paraphrase</p><p>Deletion</p><p>Key word</p><p>Title word</p><p>T.S.S</p><p>Paraphrase</p><p>The patient is reassured about any possible dangers he might aim to be present in hypnosis.</p><p>Deletion</p><p>Key word</p><p>Location</p><p>Title word</p><p>T.S.S</p><p>Deletion</p><p>Key word</p><p>Location</p><p>Title word</p><p>T.S.S</p><p>Other than that, it sometimes helpful to concentrate the subject’s attention on some small bright object dangled just above eye-level, thus forcing him to look slightly upwards. </p><p>Copy-verbatim</p><p>Key word</p><p>Cue </p><p>T.S.S</p><p>Copy-verbatim</p><p>Key word</p><p>Cue </p><p>T.S.S</p><p>The hypnotist begins to talk to the subject is feeling drowsy, getting tired that his eyes are closing, and cannot hear anything accept hypnotist's voice.</p><p>Deletion</p><p>Key word</p><p>T.S.S</p><p>Deletion</p><p>Key word</p><p>T.S.S</p><p>Successful suggestions of this kind are instrumental in deeping the hypnotic trance.</p><p>Deletion</p><p>Key word</p><p>Location</p><p>T.S.S</p><p>Deletion</p><p>Key word</p><p>Location</p><p>T.S.S</p><p>This tremendous increase in suggestibility is often exploited on the stage to induce people to do foolish and ridiculous acts.</p><p></p><p>Deletion</p><p>Key word</p><p>Cue</p><p>Location</p><p>T.S.S</p><p>Sentence combination</p><p>Deletion</p><p>Key word</p><p>Cue</p><p>Location</p><p>T.S.S</p><p>Sentence combination</p><p>The hypnosis tries to get his subjects co-operation by pointing out to him the advantage to be secured by hypnosis.</p><p>Deletion</p><p>Key word</p><p>Title word</p><p>T.S.S</p><p>Deletion</p><p>Key word</p><p>Title word</p><p>T.S.S</p><p> The subject is asked to lie down on a couch and external stimulation is reduced.</p><p>Deletion</p><p>Key word</p><p>Location</p><p>T.S.S</p><p>Sentence combination</p><p>Deletion</p><p>Key word</p><p>Location</p><p>T.S.S</p><p>Sentence combination</p><p>It is sometimes helpful to concentrate the subject's attention on some small bright object.</p><p>Deletion</p><p>Key word</p><p>T.S.S</p><p>Deletion</p><p>Key word</p><p>T.S.S</p><p>The hypnotist now begins to talk to the subject in a soft tone of voice.</p><p>Deletion</p><p>Key word</p><p>T.S.S</p><p>Deletion</p><p>Key word</p><p>T.S.S</p><p>he will ask the subject to clasp his hands together, and the subject, try as he may, finds, to his astonishment, that he cannot pull his hands apart. </p><p>Deletion</p><p>Key word</p><p>Cue </p><p>T.S.S</p><p>Sentence combination</p><p>Deletion</p><p>Key word</p><p>Cue </p><p>T.S.S</p><p>Sentence combination</p><p>Having induced a reasonably deep hypnotic trance in our subject, what types of phenomena can be elicited.</p><p>Cope-verbatim </p><p>Key word</p><p>Location</p><p>T.S.S</p><p>Deletion</p><p>Key word</p><p>Location</p><p>T.S.S</p><p>The first and most obvious one, which, indeed, may be responsible in large measure for all the others, is a huge increase in the subject's suggestibility.</p><p>Cope-verbatim </p><p>Key word</p><p>Location</p><p>T.S.S</p><p>Paraphrase </p><p>Cope-verbatim </p><p>Key word</p><p>Location</p><p>T.S.S</p><p>Paraphrase </p><p>He will take up any suggestion the hypnotist puts forward.</p><p>Deletion </p><p>Key word</p><p>T.S.S</p><p>Deletion  </p><p>Key word</p><p>T.S.S</p><p>It would not be true when a suggestion is made which is contrary to the ethical and moral conceptions held by the subject. </p><p>Cope-verbatim </p><p>Key word</p><p>Location</p><p>Cue </p><p>T.S.S</p><p>Sentence combination</p><p>Deletion  </p><p>Key word</p><p>Location</p><p>T.S.S</p><p>Charcot, the great French neurologist, whose classes at one time were attended by Freud, was lecturing on hypnosis.</p><p>Deletion  </p><p>Key word</p><p>T.S.S</p><p>Deletion  </p><p>Key word</p><p>T.S.S</p><p>There are many methods of producing hypnosis.</p><p>Deletion</p><p>Key word</p><p>Cue</p><p>Location</p><p>Title word</p><p>T.S.S</p><p>Deletion</p><p>Key word</p><p>Cue</p><p>Location</p><p>Title word</p><p>T.S.S</p><p>Firstly, try to obtain the subject's co-operation by pointing out to him the advantages to be secured by the hypnosis.</p><p>Deletion</p><p>Key word</p><p>Title word</p><p>T.S.S</p><p>Deletion</p><p>Key word</p><p>Title word</p><p>T.S.S</p><p>Next is the patient will make sure any possible dangers that might suspect to be present in hypnosis?</p><p>Deletion</p><p>Key word</p><p>Location</p><p>Title word</p><p>T.S.S</p><p>Paraphrase</p><p>Deletion</p><p>Key word</p><p>Location</p><p>Title word</p><p>T.S.S</p><p>In addition, the subject is asked to lie down on a couch, or sit in an easy chair.</p><p>Copy-verbatim</p><p>Key word</p><p>Location</p><p>T.S.S</p><p>Deletion </p><p>Key word</p><p>Location</p><p>T.S.S</p><p>This leads quickly to a fatigue of the eye-muscles.</p><p>Deletion </p><p>Key word</p><p>Location</p><p>T.S.S</p><p>Copy-verbatim</p><p>Key word</p><p>Location</p><p>T.S.S</p><p>After that, begins to talk to the subject in a soft tone of voice, and repeat those suggestions.</p><p>Deletion</p><p>Key word</p><p>T.S.S</p><p>Deletion</p><p>Key word</p><p>T.S.S</p><p>Successful suggestions are instrumental.</p><p>Deletion</p><p>Key word</p><p>Location</p><p>T.S.S</p><p>Deletion</p><p>Key word</p><p>Location</p><p>T.S.S</p><p>Every experienced hypnotist employs variations differing slightly from those of others.</p><p>Deletion</p><p>Key word</p><p>Cue</p><p>Location</p><p>Title word</p><p>T.S.S</p><p>Deletion</p><p>Key word</p><p>Cue</p><p>Location</p><p>Title word</p><p>T.S.S</p><p>The hypnotist tries to obtain his subject's co-operation by pointing out to him the advantages to be secured by the hypnosis, such as, for instance, the help in curing a nervous illness to be derived from the patient's remembering in the trance certain events which otherwise are inaccessible to his memory.</p><p>Copy-verbatim</p><p>Key word</p><p>T.S.S</p><p>Copy-verbatim</p><p>Key word</p><p>T.S.S</p><p>The subject is asked to lie down on a couch.</p><p>Deletion</p><p>Location</p><p>T.S.S</p><p>Deletion</p><p>Location</p><p>T.S.S</p><p>Then, reduced by external stimulation to the minimum by drawing the curtains and excluding.</p><p>Deletion</p><p>Location</p><p>T.S.S</p><p>Deletion</p><p>Location</p><p>T.S.S</p><p>Furthermore, it leads quickly to a fatigue of the eye-muscles, feel tired and closing eyes.</p><p>Deletion</p><p>Key word</p><p>Cue</p><p>T.S.S</p><p>Deletion</p><p>Key word</p><p>Cue</p><p>T.S.S</p><p>The hypnotist now begins to talk to the subject in a soft tone of voice.</p><p>Deletion</p><p>Key word</p><p>T.S.S</p><p>Deletion</p><p>Key word</p><p>T.S.S</p><p>In a susceptible subject, a light trance is thus induced after a few minutes.</p><p>Deletion</p><p>Key word</p><p>Cue </p><p>T.S.S</p><p>Deletion</p><p>Key word</p><p>Cue </p><p>T.S.S</p><p>He will ask the subject to clasp his hands together.</p><p>Deletion</p><p>Key word</p><p>Cue </p><p>T.S.S</p><p>Deletion</p><p>Key word</p><p>Cue </p><p>T.S.S</p><p>The subject, try as he may, finds, to his astonishment, that he cannot in actual fact pull his hands apart. </p><p>Copy-verbatim</p><p>Key word</p><p>T.S.S</p><p>Copy-verbatim</p><p>Key word</p><p>T.S.S</p><p>Successful suggestions of this kind are instrumental in deepening the hypnotic trance until, finally, in particularly good subjects</p><p>Deletion</p><p>Key word</p><p>T.S.S</p><p>Deletion</p><p>Key word</p><p>T.S.S</p><p>Having induced a reasonably deep hypnotic trance in our subject.</p><p>Deletion</p><p>Key word</p><p>Location </p><p>T.S.S</p><p>Deletion</p><p>Key word</p><p>Location </p><p>T.S.S</p><p>Many methods of producing hypnosis.</p><p></p><p>Deletion</p><p>Key word</p><p>Cue</p><p>Location</p><p>Title word</p><p>T.S.S</p><p>Deletion</p><p>Key word</p><p>Cue</p><p>Location</p><p>Title word</p><p>T.S.S</p><p>The hypnotist tries to obtain his subject cooperation by pointing out to him the advantages to be secured by the hypnosis.</p><p>Deletion</p><p>Key word</p><p>Title word</p><p>T.S.S</p><p>Deletion</p><p>Key word</p><p>Title word</p><p>T.S.S</p><p>Next, the subject is asked to lie down on a couch or sit in an easy chair.</p><p>Copy-verbatim</p><p>Key word</p><p>T.S.S</p><p>Copy-verbatim</p><p>Key word</p><p>T.S.S</p><p>The hypnotist now begins to talk to the subject in a soft tone of voice.</p><p>Deletion</p><p>Key word</p><p>T.S.S</p><p>Deletion</p><p>Key word</p><p>T.S.S</p><p>Charcot, the great French neurologist, whose classes at one time were attended by Freud, was lecturing on hypnosis and was demonstrating the phenomena of hypnotic trance on a young girl of eighteen.</p><p>Copy-verbatim</p><p>Key word</p><p>T.S.S</p><p>Copy-verbatim</p><p>Key word</p><p>T.S.S</p><p>The hypnotist tries to obtain his subject's co-operation by pointing out.</p><p>Deletion</p><p>Key word</p><p>T.S.S</p><p>Deletion</p><p>Key word</p><p>T.S.S</p><p>Then, the subject is asked to sit on a couch or easy-chair.</p><p>Deletion</p><p>Key word</p><p>Location</p><p>T.S.S</p><p>Deletion</p><p>Key word</p><p>Location</p><p>T.S.S</p><p>Next, external stimulation is reduced to a minimum.</p><p>Deletion</p><p>Location</p><p>T.S.S</p><p>Deletion</p><p>Location</p><p>T.S.S</p><p>The hypnotist then begins to talk in a soft tone of voice repeating the suggestion endlessly.</p><p>Deletion</p><p>Key word</p><p>T.S.S</p><p>Deletion</p><p>Key word</p><p>T.S.S</p><p>Next, the hypnotist begins to deepen the trance and test the reaction of the subject to any suggestions.</p><p>Deletion</p><p>Key word</p><p>Cue</p><p>T.S.S</p><p>Deletion</p><p>Key word</p><p>Cue</p><p>T.S.S</p><p>He will ask the subject to clasp his hands together, and tell him that it is impractical to separate his hands again.</p><p>Deletion</p><p>Key word</p><p>T.S.S</p><p>Paraphrase </p><p>Deletion</p><p>Key word</p><p>Cue</p><p>T.S.S</p><p>Hypnosis has many methods to produce it.</p><p>Deletion</p><p>Key word</p><p>Cue</p><p>Location</p><p>Title word</p><p>T.S.S</p><p>Deletion</p><p>Key word</p><p>Cue</p><p>Location</p><p>Title word</p><p>T.S.S</p><p>The most common method is something along these lines. </p><p>Deletion</p><p>Location</p><p>T.S.S</p><p>Deletion</p><p>Location</p><p>T.S.S</p><p>The hypnotist tries to get his subject's co-operation by pointing out.</p><p>Deletion</p><p>Key word</p><p>Title word</p><p>T.S.S</p><p>Paraphrase </p><p>Deletion</p><p>Key word</p><p>Title word</p><p>T.S.S</p><p>Paraphrase </p><p>The patient is reassured about any possible dangers he might suspect to be present in hypnosis, and he may also be told that it is not a sign of instability.</p><p>Deletion</p><p>Key word</p><p>Location</p><p>T.S.S</p><p>Deletion</p><p>Key word</p><p>Location</p><p>T.S.S</p><p>Next, the subject is asked to lie down on a couch, or sit in an easy-chair. </p><p>Copy-verbatim</p><p>Key word</p><p>Location </p><p>T.S.S</p><p>Copy-verbatim</p><p>Key word</p><p>Location </p><p>T.S.S</p><p>External stimulation is reduced to a minimum by drawing the curtains.</p><p>Deletion </p><p>Location </p><p>T.S.S</p><p>Deletion</p><p>Location </p><p>T.S.S</p><p>He will ask the subject to clasp his hands together.</p><p>deletion</p><p>key word </p><p>T.S.S</p><p>Deletion</p><p>Cue </p><p>Key word </p><p>T.S.S</p><p>It would be true when a suggestion is made which is contrary to the ethical and moral conceptions held by the subject. </p><p></p><p>Cope-verbatim </p><p>Key word</p><p>Location</p><p>Cue </p><p>T.S.S</p><p>Sentence combination</p><p>Deletion  </p><p>Key word</p><p>Location</p><p>T.S.S</p><p></p><p>The most common hypnotist method is the hypnotist tries to obtain the subject's co-operation.</p><p>Deletion</p><p>Key word</p><p>Title word</p><p>T.S.S</p><p>Deletion</p><p>Key word</p><p>Title word</p><p>T.S.S</p><p>The patient is reassured about any possible dangers he might suspect to be present in hypnosis, and he may also be told that it is not a sign of instability.</p><p>Deletion</p><p>Key word</p><p>Title word</p><p>Location</p><p>cue</p><p>T.S.S</p><p>Deletion</p><p>Key word</p><p>Title word</p><p>Location</p><p>cue</p><p>T.S.S</p><p>The subject is asked to lie down on a couch, and out stimulation is reduced to a minimum by drawing the curtains.</p><p>Deletion</p><p>Key word</p><p>Location</p><p>T.S.S</p><p>Sentence combination</p><p>Paraphrase </p><p>Deletion</p><p>Key word</p><p>Location</p><p>T.S.S</p><p>Sentence combination</p><p>It is sometimes helpful to concentrate the subject's attention on some small bright object.</p><p>Deletion</p><p>Key word</p><p>Cue </p><p>T.S.S</p><p>Deletion</p><p>Key word</p><p>Cue </p><p>T.S.S</p><p>This leads quickly to a fatigue of the eye-muscles</p><p>Deletion</p><p>Key word</p><p>Cue </p><p>T.S.S</p><p>Deletion</p><p>Key word</p><p>Cue </p><p>T.S.S</p><p>In a susceptible subject, a light trance is thus induced after a few minutes, and the hypnotist now begins to deepen this trance and to test the reactions of the subject by giving suggestions which are more and more difficult of execution.</p><p>Copy-verbatim </p><p>Key word</p><p>Cue </p><p>T.S.S</p><p>Copy-verbatim </p><p>Key word</p><p>Cue </p><p>T.S.S</p><p>Having induced a reasonably deep hypnotic trance in our subject.</p><p>Deletion</p><p>Key word</p><p>Location  </p><p>T.S.S</p><p>Deletion</p><p>Key word</p><p>Location </p><p>T.S.S</p><p>There are several methods of producing hypnosis.</p><p></p><p>Deletion</p><p>Key word</p><p>Cue</p><p>Location</p><p>Title word</p><p>T.S.S</p><p>Deletion</p><p>Key word</p><p>Cue</p><p>Location</p><p>Title word</p><p>T.S.S</p><p>Next, the subject is asked to lie down on a couch, or sit in an easy-chair.</p><p>Copy-verbatim</p><p>Key word</p><p>Location</p><p>T.S.S</p><p>Copy-verbatim</p><p>Key word</p><p>Location</p><p>T.S.S</p><p>External stimulation is reduced to a minimum by drawing the curtains and excluding, as far as possible, all disruptive noises.</p><p>Copy-verbatim</p><p>Key word</p><p>T.S.S</p><p>Copy-verbatim</p><p>Key word</p><p>Location</p><p>T.S.S</p><p>The hypnotist begins to talk to the subject in a soft tone of voice, repeating endlessly suggestions to the effect that the subject is feeling drowsy.</p><p>Deletion</p><p>Key word</p><p>T.S.S</p><p>Deletion</p><p>Key word</p><p>T.S.S</p><p>There are many helpful to concentrate the subject's attention on bright object dangled above eye-level, thus forcing him to look slightly upwards.</p><p>Copy-verbatim </p><p>Key word</p><p>Location</p><p>Title word</p><p>T.S.S</p><p>Sentence combination</p><p>Deletion</p><p>Key word</p><p>Cue </p><p>T.S.S</p><p>This leads quickly to a fatigue of the eye-muscles, and thus facilitates his acceptance of the suggestion that he is feeling tired and that his eyes are closing. </p><p>Copy-verbatim </p><p>Key word</p><p>T.S.S</p><p>Copy-verbatim </p><p>Key word</p><p>T.S.S</p><p>In a susceptible subject, he will ask the subject to clasp his hands together.</p><p>Deletion  </p><p>Key word</p><p>Cue </p><p>T.S.S</p><p>Sentence combination</p><p>Deletion </p><p>Key word</p><p>Cue</p><p>T.S.S</p><p>Sentence combination</p><p>Successful suggestions of this kind are instrumental in deepening the hypnotic trance until, finally, in particularly good subjects.</p><p>Deletion  </p><p>Key word</p><p>Location </p><p>T.S.S</p><p>Deletion  </p><p>Key word</p><p>Location </p><p>T.S.S</p><p>Having induced a reasonably deep hypnotic trance in our subject, what types of phenomena can be elicited?</p><p>Copy-verbatim </p><p>Location </p><p>Key word</p><p>T.S.S</p><p>Copy-verbatim </p><p>Key word</p><p>Location </p><p>T.S.S</p><p>The first and most obvious one, which, indeed, may be responsible in large measure for all the others, is a tremendous increase in the subject's suggestibility. </p><p>Copy-verbatim </p><p>Location </p><p>Key word</p><p>Cue </p><p>T.S.S</p><p>Copy-verbatim </p><p>Location </p><p>Key word</p><p>Cue </p><p>T.S.S</p><p>He will take up any suggestion the hypnotist puts forward.</p><p>Deletion  </p><p>Key word </p><p>T.S.S</p><p>Deletion  </p><p>Key word </p><p>T.S.S</p><p>Suggest to him that he is Hitler, and he will throw his arms about.</p><p>Deletion  </p><p>Key word </p><p>T.S.S</p><p>Deletion  </p><p>Key word </p><p>T.S.S</p><p>Such practices are not to be encouraged because they go counter to the ideal of human dignity.</p><p>Deletion  </p><p>Location </p><p>Key word</p><p>Cue </p><p>T.S.S</p><p>Deletion  </p><p>Location </p><p>Key word</p><p>Cue </p><p>T.S.S</p><p>It would not be true to say, however, that all suggestions are accepted, even in the very deepest trance.</p><p>Copy-verbatim </p><p>Location </p><p>Key word</p><p>Cue </p><p>T.S.S</p><p>Copy-verbatim </p><p>Location </p><p>Key word</p><p>Cue </p><p>T.S.S</p><p>When a suggestion is made which is contrary to the ethical and moral conceptions held by the subject.</p><p>Deletion  </p><p>Location </p><p>Key word </p><p>T.S.S</p><p>Deletion  </p><p>Location </p><p>Key word </p><p>T.S.S</p><p>Every experienced hypnotist employs variations slightly from those of others.</p><p>Deletion  </p><p>Key word</p><p>Location</p><p>Title word</p><p>Cue </p><p>T.S.S</p><p>Deletion  </p><p>Key word</p><p>Location</p><p>Title word</p><p>Cue </p><p>T.S.S</p><p>Most common method is along these lines.</p><p>Deletion  </p><p>Location</p><p>T.S.S</p><p>Deletion  </p><p>Location</p><p>T.S.S</p><p>Producing hypnosis is helpful to concentrate the subject's attention.</p><p>Deletion  </p><p>Key word</p><p>Location</p><p>Title word</p><p>Cue </p><p>T.S.S</p><p>Sentence combination</p><p>Deletion </p><p>Key word</p><p>Location</p><p>Title word</p><p>Cue </p><p>T.S.S</p><p>Sentence combination</p><p>This leads quickly to a fatigue of the eye-muscles.</p><p>Deletion  </p><p>Key word</p><p>Cue </p><p>T.S.S</p><p>Deletion  </p><p>Key word</p><p>Cue </p><p>T.S.S</p><p>The hypnotist now begins to talk to the subject in a soft tone of voice.</p><p>Deletion  </p><p>Key word</p><p>T.S.S</p><p>Deletion  </p><p>Key word</p><p>T.S.S</p><p>In a susceptible subject, a light trance is thus induced after a few minutes, and the hypnotist now begins to deepen this trance.</p><p>Deletion  </p><p>Key word</p><p>Cue </p><p>T.S.S</p><p>Deletion  </p><p>Key word</p><p>Cue </p><p>T.S.S</p><p>The hypnotized can be very useful and helpful for some people, for example to release their tension and some hypnotized has been misused.</p><p>Invention </p><p>Deletion  </p><p>Key word</p><p>Cue </p><p>T.S.S</p><p>Sentence combination</p><p>Having induced a reasonably deep hypnotic trance in our subject, what types of phenomena can be elicited? </p><p>Copy-verbatim </p><p>Location </p><p>Key word</p><p>T.S.S</p><p>Copy-verbatim </p><p>Location </p><p>Key word</p><p>T.S.S</p><p>It is not true when a suggestion is made which is contrary to the ethical and moral conceptions held by the subject. </p><p>Cope-verbatim </p><p>Key word</p><p>Cue </p><p>T.S.S</p><p>Sentence combination</p><p>Deletion  </p><p>Key word</p><p>Location</p><p>T.S.S</p><p>Charcot, the great French neurologist, whose classes at one time were attended by Freud, was lecturing on hypnosis.</p><p>Deletion  </p><p>Key word</p><p>T.S.S</p><p>Deletion  </p><p>Key word</p><p>T.S.S</p><p>There are many methods of producing hypnosis.</p><p>Deletion  </p><p>Key word</p><p>Location</p><p>Title word</p><p>Cue </p><p>T.S.S</p><p>Deletion  </p><p>Key word</p><p>Location</p><p>Title word</p><p>Cue </p><p>T.S.S</p><p>The subject is asked to lie down on a couch.</p><p>Deletion  </p><p>Key word</p><p>Location </p><p>T.S.S</p><p>Deletion  </p><p>Key word</p><p>Location </p><p>T.S.S</p><p>It is not good to be encouraged because they go counter to the ideal of human dignity.</p><p>Cope-verbatim </p><p>Key word</p><p>Cue </p><p>Location </p><p>T.S.S</p><p>Sentence combination</p><p>Paraphrase </p><p>Deletion  </p><p>Key word</p><p>Cue </p><p>Location</p><p>T.S.S</p><p>Experienced hypnotist employs variations methods.</p><p>Deletion  </p><p>Key word</p><p>Location</p><p>Title word</p><p>Cue </p><p>T.S.S</p><p>Deletion  </p><p>Key word</p><p>Location</p><p>Title word</p><p>Cue </p><p>T.S.S</p><p>First the hypnotist will try to get cooperation from the subject by pointing the advantage to be secured by hypnosis.</p><p>Deletion</p><p>Key word</p><p>Title word</p><p>T.S.S</p><p>Paraphrase</p><p>Deletion</p><p>Key word</p><p>Title word</p><p>T.S.S</p><p>Paraphrase</p><p>Then, the subject will be asked to lie down on a couch or sit in an easy chair.</p><p>Deletion</p><p>Key word</p><p>T.S.S</p><p>Deletion</p><p>Key word</p><p>T.S.S</p><p>It is helpful to concentrate the subject's attention on small bright object dangled just above eye-level, thus forcing him to look upwards.</p><p>Copy-verbatim </p><p>Key word</p><p>T.S.S</p><p>Deletion </p><p>Key word</p><p>Cue </p><p>T.S.S</p><p>This leads quickly to a fatigue of the eye-muscles, and facilitates his acceptance of the suggestion.</p><p>Deletion</p><p>Key word</p><p>Cue </p><p>T.S.S</p><p>Deletion</p><p>Key word</p><p>Cue</p><p>T.S.S</p><p>Then the hypnotist will begins to talk to the subject in a soft tone of voice until the subject can only hear the hypnotist's voice only.</p><p>Deletion</p><p>Key word</p><p>T.S.S</p><p>Deletion</p><p>Key word</p><p>T.S.S</p><p>In a susceptible subject, a light trance is induced after a few minutes.</p><p>Deletion</p><p>Key word</p><p>Cue </p><p>T.S.S</p><p>Deletion</p><p>Key word</p><p>Cue </p><p>T.S.S</p><p>The subject, try as he may, finds, to his astonishment.</p><p>Deletion</p><p>Key word</p><p>T.S.S</p><p>Deletion</p><p>Key word</p><p>T.S.S</p><p>There are methods of producing hypnosis; example subject will ask to lie down on the couch.</p><p></p><p>Deletion</p><p>Key word</p><p>Title word</p><p>Location</p><p>Cue</p><p>T.S.S</p><p>Sentence combination</p><p>Deletion</p><p>Key word</p><p>Title word</p><p>Location</p><p>Cue</p><p>T.S.S</p><p>Sentence combination</p><p>It is helpful to concentrate the subject's attention on small bright object dangled above eye-level, forcing him to look slightly upwards. </p><p>Copy-verbatim</p><p>Key word</p><p>T.S.S</p><p>Deletion</p><p>Key word</p><p>Cue</p><p>T.S.S</p><p>Light trance will induce.</p><p></p><p>Deletion</p><p>Key word</p><p>Cue</p><p>T.S.S</p><p>Deletion</p><p>Key word</p><p>Cue</p><p>T.S.S</p><p>Having induced a reasonably deep hypnotic trance in our subject, what types of phenomena can be elicited.</p><p>Copy-verbatim</p><p>Key word</p><p>Location </p><p>T.S.S</p><p>Copy-verbatim</p><p>Key word</p><p>Location </p><p>T.S.S</p><p>The hypnotist puts forward an act on it.</p><p>Deletion</p><p>Key word</p><p>T.S.S</p><p>Deletion</p><p>Key word</p><p>T.S.S</p><p>Such practices are not to be encouraged because they go counter to the ideal of human dignity.</p><p>Deletion </p><p>Key word</p><p>Location </p><p>Cue </p><p>T.S.S</p><p>Deletion </p><p>Key word</p><p>Location </p><p>Cue </p><p>T.S.S</p><p>It would not be true to say, however, that all suggestions are accepted, even in the very deepest trance.</p><p>Copy-verbatim</p><p>Key word</p><p>Cue </p><p>Location </p><p>T.S.S</p><p>Copy-verbatim</p><p>Key word</p><p>Cue </p><p>Location </p><p>T.S.S</p><p>The hypnotist tries to obtain his subject's co-operation by pointing out.</p><p>Deletion</p><p>Key word</p><p>T.S.S</p><p>Deletion</p><p>Key word</p><p>T.S.S</p><p>The subject is asked to lie down on a couch or sit in an easy-chan.</p><p>Key word</p><p>Location</p><p>T.S.S</p><p>Copy-verbatim</p><p>Deletion</p><p>Key word</p><p>Location</p><p>T.S.S</p><p>It is sometimes helpful to concentrate the subject's attention on some small bright object dangled just above eye-level.</p><p>Deletion</p><p>Key word</p><p>T.S.S</p><p>Deletion</p><p>Key word</p><p>T.S.S</p><p>A light trance is thus induced after a few minute and hypnotist begin to deepen this trance and test the reaction of the subject.</p><p>Deletion</p><p>Key word</p><p>Cue</p><p>T.S.S</p><p>Deletion</p><p>Key word</p><p>Cue</p><p>T.S.S</p><p>It would not be true to say, however, that all suggestions are accepted, even in the very deepest trance.</p><p>Copy-verbatim </p><p>Location </p><p>Key word</p><p>Cue </p><p>T.S.S</p><p>Copy-verbatim </p><p>Location </p><p>Key word</p><p>Cue </p><p>T.S.S</p><p>When a suggestion is made which is contrary to the ethical and moral conceptions held by the subject.</p><p>Deletion  </p><p>Location </p><p>Key word </p><p>T.S.S</p><p>Deletion  </p><p>Location </p><p>Key word </p><p>T.S.S</p><p>Every experienced hypnotist employs variations slightly from those of others.</p><p>Deletion  </p><p>Key word</p><p>Location</p><p>Title word</p><p>Cue </p><p>T.S.S</p><p>Deletion  </p><p>Key word</p><p>Location</p><p>Title word</p><p>Cue </p><p>T.S.S</p><p>Most common method is along these lines.</p><p>Deletion  </p><p>Location</p><p>T.S.S</p><p>Deletion  </p><p>Location</p><p>T.S.S</p><p>Producing hypnosis is helpful to concentrate the subject's attention.</p><p>Deletion  </p><p>Key word</p><p>Location</p><p>Title word</p><p>Cue </p><p>T.S.S</p><p>Sentence combination</p><p>Deletion </p><p>Key word</p><p>Location</p><p>Title word</p><p>Cue </p><p>T.S.S</p><p>Sentence combination</p><p>This leads quickly to a fatigue of the eye-muscles.</p><p>Deletion  </p><p>Key word</p><p>Cue </p><p>T.S.S</p><p>Deletion  </p><p>Key word</p><p>Cue </p><p>T.S.S</p><p>The hypnotist now begins to talk to the subject in a soft tone of voice.</p><p>Deletion  </p><p>Key word</p><p>T.S.S</p><p>Deletion  </p><p>Key word</p><p>T.S.S</p><p>In a susceptible subject, a light trance is thus induced after a few minutes, and the hypnotist now begins to deepen this trance.</p><p>Deletion  </p><p>Key word</p><p>Cue </p><p>T.S.S</p><p>Deletion  </p><p>Key word</p><p>Cue </p><p>T.S.S</p><p>The hypnotized can be very useful and helpful for some people, for example to release their tension and some hypnotized has been misused.</p><p>Invention </p><p>Deletion  </p><p>Key word</p><p>Cue </p><p>T.S.S</p><p>Sentence combination</p><p>Having induced a reasonably deep hypnotic trance in our subject, what types of phenomena can be elicited? </p><p>Copy-verbatim </p><p>Location </p><p>Key word</p><p>T.S.S</p><p>Copy-verbatim </p><p>Location </p><p>Key word</p><p>T.S.S</p><p>It is not true when a suggestion is made which is contrary to the ethical and moral conceptions held by the subject. </p><p>Cope-verbatim </p><p>Key word</p><p>Cue </p><p>T.S.S</p><p>Sentence combination</p><p>Deletion  </p><p>Key word</p><p>Location</p><p>T.S.S</p><p>Charcot, the great French neurologist, whose classes at one time were attended by Freud, was lecturing on hypnosis.</p><p>Deletion  </p><p>Key word</p><p>T.S.S</p><p>Deletion  </p><p>Key word</p><p>T.S.S</p><p>Furthermore, it leads quickly to a fatigue of the eye-muscles, feel tired and closing eyes.</p><p>Deletion</p><p>Key word</p><p>Cue</p><p>T.S.S</p><p>Deletion</p><p>Key word</p><p>Cue</p><p>T.S.S</p><p>The hypnotist now begins to talk to the subject in a soft tone of voice.</p><p>Deletion</p><p>Key word</p><p>T.S.S</p><p>Deletion</p><p>Key word</p><p>T.S.S</p><p>In a susceptible subject, a light trance is thus induced after a few minutes.</p><p>Deletion</p><p>Key word</p><p>Cue </p><p>T.S.S</p><p>Deletion</p><p>Key word</p><p>Cue </p><p>T.S.S</p><p>He will ask the subject to clasp his hands together.</p><p>Deletion</p><p>Key word</p><p>Cue </p><p>T.S.S</p><p>Deletion</p><p>Key word</p><p>Cue </p><p>T.S.S</p><p>The subject, try as he may, finds, to his astonishment, that he cannot in actual fact pull his hands apart. </p><p>Copy-verbatim</p><p>Key word</p><p>T.S.S</p><p>Copy-verbatim</p><p>Key word</p><p>T.S.S</p><p>Next, the subject is asked to lie down on a couch, or sit in an easy-chair. </p><p>Copy-verbatim</p><p>Key word</p><p>Location </p><p>T.S.S</p><p>Copy-verbatim</p><p>Key word</p><p>Location </p><p>T.S.S</p><p>External stimulation is reduced to a minimum by drawing the curtains.</p><p>Deletion </p><p>Location </p><p>T.S.S</p><p>Deletion</p><p>Location </p><p>T.S.S</p><p>He will ask the subject to clasp his hands together.</p><p>deletion</p><p>key word </p><p>T.S.S</p><p>Deletion</p><p>Cue </p><p>Key word </p><p>T.S.S</p><p>This leads quickly to a fatigue of the eye-muscles, and thus facilitates his acceptance of the suggestion that he is feeling tired and that his eyes are closing. </p><p>Copy-verbatim </p><p>Key word</p><p>T.S.S</p><p>Copy-verbatim </p><p>Key word</p><p>T.S.S</p><p>In a susceptible subject, he will ask the subject to clasp his hands together.</p><p>Deletion  </p><p>Key word</p><p>Cue </p><p>T.S.S</p><p>Sentence combination</p><p>Deletion </p><p>Key word</p><p>Cue</p><p>T.S.S</p><p>Sentence combination</p><p>Successful suggestions of this kind are instrumental in deepening the hypnotic trance until, finally, in particularly good subjects.</p><p>Deletion  </p><p>Key word</p><p>Location </p><p>T.S.S</p><p>Deletion  </p><p>Key word</p><p>Location </p><p>T.S.S</p><p>Having induced a reasonably deep hypnotic trance in our subject, what types of phenomena can be elicited?</p><p>Copy-verbatim </p><p>Location </p><p>Key word</p><p>T.S.S</p><p>Copy-verbatim </p><p>Key word</p><p>Location </p><p>T.S.S</p><p>The first and most obvious one, which, indeed, may be responsible in large measure for all the others, is a tremendous increase in the subject's suggestibility. </p><p>Copy-verbatim </p><p>Location </p><p>Key word</p><p>Cue </p><p>T.S.S</p><p>Copy-verbatim </p><p>Location </p><p>Key word</p><p>Cue </p><p>T.S.S</p><p></p></Content>
